# Supplementary material for: N-(2-Furylcarbon­yl)piperidine-1-carbo­thio­amide
Source: Acta Crystallogr Sect E Struct Rep Online. 2008 Jul 12;64(Pt 8):o1457. doi: 10.1107/S1600536808020977 (PMC2962087; doi:10.1107/S1600536808020977)
Supplement: Supplementary file 2 [file e-64-o1457-Isup2.hkl]

#
# h,k,l, Fc-squared, Fo-squared, sigma(Fo-squared) and status flag
#
data_I
_shelx_title ' 1a in P b c a'
_shelx_refln_list_code          4
_shelx_F_calc_maximum      183.52
_exptl_crystal_F_000      1008.00
_reflns_d_resolution_high  0.7998
 
loop_
 _symmetry_equiv_pos_as_xyz
 'x, y, z'
 '-x+1/2, -y, z+1/2'
 'x+1/2, -y+1/2, -z'
 '-x, y+1/2, -z+1/2'
 '-x, -y, -z'
 'x-1/2, y, -z-1/2'
 '-x-1/2, y-1/2, z'
 'x, -y-1/2, z-1/2'
 
_cell_length_a    31.6377
_cell_length_b     8.6787
_cell_length_c     8.5308
_cell_angle_alpha  90.000
_cell_angle_beta   90.000
_cell_angle_gamma  90.000
 
_shelx_F_squared_multiplier     1.000
 
loop_
 _refln_index_h
 _refln_index_k
 _refln_index_l
 _refln_F_squared_calc
 _refln_F_squared_meas
 _refln_F_squared_sigma
 _refln_observed_status
   6   0   0    32846.59    28371.90    899.44 o
   8   0   0       46.66       45.46      2.90 o
  10   0   0    10996.55    13113.39    448.75 o
  12   0   0     1501.71     1274.69     27.08 o
  14   0   0    33678.38    30589.54    970.04 o
  16   0   0     2800.59     2678.97     73.50 o
  18   0   0        7.01       36.75      6.77 o
  20   0   0     3729.15     4280.54    114.12 o
  22   0   0     1051.08      995.18     33.85 o
  24   0   0      292.12      242.75     15.47 o
  26   0   0      512.47      510.65     23.21 o
  28   0   0     1374.57     1344.32     44.49 o
  30   0   0      221.96      268.86     18.38 o
  32   0   0      778.02      912.01     53.19 o
  34   0   0       50.19       67.70     14.51 o
  36   0   0      204.08      236.95     24.18 o
  38   0   0        7.46        2.90     16.44 o
   4   1   0     1668.56        7.74      2.90 o
   6   1   0     5547.44     4686.74     78.34 o
   8   1   0       47.19       43.52      1.93 o
  10   1   0     3744.15     3370.47     59.00 o
  12   1   0     1390.97     1219.56     18.38 o
  14   1   0     4122.00     4399.50     86.08 o
  16   1   0     5585.94     5630.67    116.06 o
  18   1   0      471.70      524.19     10.64 o
  20   1   0      350.63      344.30     11.61 o
  22   1   0     2081.18     2060.00     40.62 o
  24   1   0        9.13       10.64      5.80 o
  26   1   0      119.20      109.29      8.70 o
  28   1   0      440.46      427.47     15.47 o
  30   1   0      391.48      406.20     16.44 o
  32   1   0        2.67        9.67      9.67 o
  34   1   0      330.15      415.87     19.34 o
  36   1   0       27.19       48.36     11.61 o
  38   1   0        2.49      -11.61     11.61 o
   0   2   0       87.58      130.56      4.84 o
   2   2   0     4823.85     3590.01     87.04 o
   4   2   0       38.69       35.78      1.93 o
   6   2   0        5.84       15.47      1.93 o
   8   2   0      366.07      302.71      5.80 o
  10   2   0     3651.40     4133.54     86.08 o
  12   2   0      478.94      424.57      7.74 o
  14   2   0       39.83       42.55      2.90 o
  16   2   0      170.26      128.63      5.80 o
  18   2   0       29.28       36.75      3.87 o
  20   2   0       99.12       99.61      7.74 o
  22   2   0      834.76      877.19     20.31 o
  24   2   0     1999.46     2164.45     52.23 o
  26   2   0       82.76       79.31      8.70 o
  28   2   0        6.17        5.80      7.74 o
  30   2   0      271.16      294.98     14.51 o
  32   2   0        8.92        1.93      8.70 o
  34   2   0      116.22      125.73     13.54 o
  36   2   0       13.28       17.41     12.57 o
  38   2   0        9.00       23.21     15.47 o
   2   3   0     3503.28     3156.73     76.40 o
   4   3   0     7876.84     7109.42    167.31 o
   6   3   0      684.85      623.80     11.61 o
   8   3   0     3350.67     3135.45     49.32 o
  10   3   0     6105.13     6187.73    119.92 o
  12   3   0     5405.54     5336.66     91.88 o
  14   3   0     1192.09     1067.72     22.24 o
  16   3   0      266.83      265.96      9.67 o
  18   3   0     2246.05     2517.45     70.60 o
  20   3   0     1751.86     1872.38     43.52 o
  22   3   0     2147.35     2335.63     67.70 o
  24   3   0     6149.32     6792.19    174.08 o
  26   3   0      641.35      668.29     29.01 o
  28   3   0      893.62      953.60     31.92 o
  30   3   0      160.83      204.07     14.51 o
  32   3   0       16.19       33.85     12.57 o
  34   3   0      467.36      560.94     26.11 o
  36   3   0       51.79       63.83     15.47 o
  38   3   0      251.97      286.27     21.28 o
   0   4   0    14670.62    13627.91    443.92 o
   2   4   0      335.77      374.28      8.70 o
   4   4   0     2069.28     1803.71     29.98 o
   6   4   0     5928.88     5541.69    129.60 o
   8   4   0     2260.57     2367.55     47.39 o
  10   4   0     8073.74     7994.34    158.61 o
  12   4   0      633.36      602.53     15.47 o
  14   4   0      818.36      788.22     18.38 o
  16   4   0      946.59      998.08     27.08 o
  18   4   0      152.76      157.64      9.67 o
  20   4   0     1676.11     1883.98     56.09 o
  22   4   0     3875.14     4595.83    130.56 o
  24   4   0      632.91      669.26     23.21 o
  26   4   0      248.29      237.92     18.38 o
  28   4   0      247.61      264.03     16.44 o
  30   4   0      233.65      226.31     16.44 o
  32   4   0      115.52      140.23     14.51 o
  34   4   0        7.84       12.57     12.57 o
  36   4   0      261.43      257.26     21.28 o
   2   5   0       29.03        4.84      3.87 o
   4   5   0     1164.88     1136.38     22.24 o
   6   5   0       15.00       24.18      4.84 o
   8   5   0      581.25      608.33     15.47 o
  10   5   0      390.25      361.71     10.64 o
  12   5   0       18.08       10.64      5.80 o
  14   5   0      118.12      106.38      7.74 o
  16   5   0       24.23       32.88      6.77 o
  18   5   0      456.19      471.96     15.47 o
  20   5   0      510.29      545.46     18.38 o
  22   5   0      384.98      446.82     25.15 o
  24   5   0      368.34      362.68     22.24 o
  26   5   0       24.72        8.70     14.51 o
  28   5   0        6.57       17.41     11.61 o
  30   5   0       27.23       17.41     13.54 o
  32   5   0       23.22       31.92     14.51 o
  34   5   0        5.76        4.84     13.54 o
   0   6   0     1718.70     1741.81     54.16 o
   2   6   0        9.09        9.67      4.84 o
   4   6   0     2549.77     2663.49     51.26 o
   6   6   0      396.91      387.82     10.64 o
   8   6   0        6.15        7.74      5.80 o
  10   6   0     1437.38     1435.23     37.72 o
  12   6   0       70.34       69.63      6.77 o
  14   6   0      638.06      656.69     21.28 o
  16   6   0        8.88        6.77      7.74 o
  18   6   0      306.24      270.80     13.54 o
  20   6   0      334.71      382.99     16.44 o
  22   6   0       74.84       75.44     15.47 o
  24   6   0      227.57      191.49     18.38 o
  26   6   0      130.19      152.81     15.47 o
  28   6   0       27.92       25.15     11.61 o
  30   6   0       82.22       74.47     14.51 o
  32   6   0        3.76       29.98     14.51 o
   2   7   0     2372.32     2456.52     52.23 o
   4   7   0      828.43      829.80     22.24 o
   6   7   0       42.28       20.31      6.77 o
   8   7   0     1554.11     1747.61     38.69 o
  10   7   0       25.91       31.92      7.74 o
  12   7   0      670.26      722.45     22.24 o
  14   7   0      534.53      531.92     21.28 o
  16   7   0      264.71      262.09     14.51 o
  18   7   0      657.30      796.92     26.11 o
  20   7   0      214.83      203.10     14.51 o
  22   7   0       80.87       66.73     12.57 o
  24   7   0      713.59      811.43     48.36 o
  26   7   0        6.43       -4.84     14.51 o
  28   7   0      108.00      102.52     16.44 o
  30   7   0       35.86       56.09     16.44 o
   0   8   0        5.23       19.34     11.61 o
   2   8   0      110.18      117.02      9.67 o
   4   8   0       13.32       29.01      7.74 o
   6   8   0       22.27       31.92      8.70 o
   8   8   0       18.85       29.98      8.70 o
  10   8   0      285.76      287.24     13.54 o
  12   8   0       95.77      113.15     10.64 o
  14   8   0       14.61       22.24      7.74 o
  16   8   0      140.79      168.28     14.51 o
  18   8   0      230.77      226.31     15.47 o
  20   8   0        0.85       -3.87     16.44 o
  22   8   0      157.39      189.56     16.44 o
  24   8   0       54.97       58.03     18.38 o
  26   8   0       13.17        2.90     13.54 o
   2   9   0       68.76       82.21     11.61 o
   4   9   0      156.83      136.37     11.61 o
   6   9   0       77.42       80.27     10.64 o
   8   9   0       17.85       24.18     10.64 o
  10   9   0       62.76       50.29     12.57 o
  12   9   0       20.06       11.61     10.64 o
  14   9   0       95.28       71.57     13.54 o
  16   9   0       42.85       36.75     18.38 o
  18   9   0       95.07      105.42     21.28 o
  20   9   0        8.17       35.78     19.34 o
  22   9   0        1.50       -5.80     20.31 o
   0  10   0      148.33      128.63     24.18 o
   4  10   0      126.88      114.12     15.47 o
   6  10   0       16.39       33.85     17.41 o
   8  10   0        1.63       21.28     12.57 o
  10  10   0       61.08       56.09     19.34 o
  12  10   0       50.50       20.31     25.15 o
  14  10   0       64.42       64.80     25.15 o
   1   1   1      553.01      393.72      7.16 o
   2   1   1     8515.16     6458.53    150.87 o
   3   1   1        0.58        1.93      0.68 o
   4   1   1     2051.86     2129.29     44.97 o
   5   1   1     1756.80     1851.23     40.62 o
   6   1   1     1168.50     1088.52     10.94 o
   7   1   1      357.00      397.64      4.41 o
   8   1   1    11024.56     9378.58    126.67 o
   9   1   1     1479.65     1366.62     15.47 o
  10   1   1      405.17      357.05      4.83 o
  11   1   1      551.50      570.61      6.84 o
  12   1   1      244.78      286.85      5.32 o
  13   1   1      110.63      103.97      2.05 o
  14   1   1     2002.53     1780.16     17.74 o
  15   1   1      904.58      943.46     31.43 o
  16   1   1     1352.40     1470.72     34.33 o
  17   1   1        4.95       14.04      2.05 o
  18   1   1     1699.91     1383.00     27.56 o
  19   1   1      142.30      149.44      4.10 o
  20   1   1       93.11       67.92      3.02 o
  21   1   1      133.90      126.35      6.29 o
  22   1   1      111.08      102.12      3.71 o
  23   1   1      910.07      950.40     13.32 o
  24   1   1      357.03      359.87      6.84 o
  25   1   1        1.09        0.79      2.72 o
  26   1   1       69.29       94.94      6.29 o
  27   1   1       22.56       14.99      7.25 o
  28   1   1      368.07      464.65     11.27 o
  29   1   1        3.40        1.25      5.78 o
  30   1   1        2.23       20.79      6.15 o
  31   1   1        2.73       -5.85      6.47 o
  32   1   1      372.21      434.57     11.95 o
  33   1   1        2.95       17.89      6.74 o
  34   1   1       45.60       54.67     10.15 o
  35   1   1       20.85       11.90      7.84 o
  36   1   1       69.74       83.22      9.21 o
  37   1   1       18.50       30.38     10.64 o
  38   1   1      101.99      128.05     21.28 o
  39   1   1        0.20        1.02     11.39 o
   1   2   1     8019.94     6486.32    108.26 o
   2   2   1    31218.69    26278.05    849.15 o
   3   2   1     1988.72     2286.73     30.15 o
   4   2   1    14854.43    13093.05    409.10 o
   5   2   1      210.77      201.17      3.42 o
   6   2   1     4492.73     3743.88     58.09 o
   7   2   1     3990.75     3301.37     47.53 o
   8   2   1     3027.34     2750.31     60.93 o
   9   2   1       78.59       80.37      2.32 o
  10   2   1     2750.68     2596.09     26.85 o
  11   2   1     2529.53     2462.93     25.58 o
  12   2   1       63.55       56.61      2.05 o
  13   2   1     1832.11     1715.29     84.14 o
  14   2   1       22.48       16.13      2.90 o
  15   2   1       34.87       38.78      3.42 o
  16   2   1     4831.88     4832.40     79.45 o
  17   2   1      489.30      469.31     16.92 o
  18   2   1      102.85       85.27      4.41 o
  19   2   1       74.47       84.40      9.67 o
  20   2   1      318.52      276.76     10.15 o
  21   2   1      111.74       98.14      5.34 o
  22   2   1      242.91      255.41      7.84 o
  23   2   1      605.97      648.48     20.79 o
  24   2   1      329.53      307.70      9.81 o
  25   2   1      423.64      458.73     11.39 o
  26   2   1      859.03      939.33     18.35 o
  27   2   1       20.30       20.25      5.09 o
  28   2   1      157.55      164.17      8.12 o
  29   2   1       26.77       21.66      6.74 o
  30   2   1        6.84       10.85      6.04 o
  31   2   1        0.70       -0.09      7.43 o
  32   2   1      231.10      286.01     11.84 o
  33   2   1       31.15       45.06      7.67 o
  34   2   1        0.10        1.74      8.37 o
  35   2   1        1.70        1.81      8.22 o
  36   2   1      107.31      120.41      9.57 o
  37   2   1       12.46       20.31      8.81 o
  38   2   1      182.37      187.24     11.27 o
   1   3   1     5716.60     4609.25     71.45 o
   2   3   1     1311.69     1221.46     13.63 o
   3   3   1      788.86      735.40      9.06 o
   4   3   1     2846.19     2876.70    100.10 o
   5   3   1     2204.87     2277.10     50.77 o
   6   3   1     1021.29      996.41     18.38 o
   7   3   1      884.37      930.13     11.14 o
   8   3   1      167.97      140.76      3.42 o
   9   3   1       68.04       63.83      2.32 o
  10   3   1        2.43        1.45      1.45 o
  11   3   1      574.93      530.13      8.70 o
  12   3   1     1418.31     1424.14     17.62 o
  13   3   1        0.01        2.66      4.84 o
  14   3   1       25.65       27.22      2.05 o
  15   3   1        0.35        1.45      2.05 o
  16   3   1     1470.34     1553.40     22.15 o
  17   3   1       98.80       97.43     10.64 o
  18   3   1      851.19      925.12     17.35 o
  19   3   1       60.42       63.83      5.09 o
  20   3   1      154.19      169.81      6.74 o
  21   3   1       46.36       60.65      5.71 o
  22   3   1       57.85       53.86      8.70 o
  23   3   1      100.13      105.22      8.22 o
  24   3   1      596.00      582.90     13.91 o
  25   3   1      198.13      207.10     16.44 o
  26   3   1      388.78      406.39     12.15 o
  27   3   1       11.80       10.64      8.22 o
  28   3   1      349.81      390.46     11.39 o
  29   3   1       33.49       30.52      7.43 o
  30   3   1       27.24       29.34      6.96 o
  31   3   1        2.62       -0.28      6.96 o
  32   3   1       17.33       38.38     19.34 o
  33   3   1        4.45        1.97      8.12 o
  34   3   1       17.54       20.54      9.48 o
  35   3   1        0.91       -5.32      9.19 o
  36   3   1       17.75       11.95     11.57 o
  37   3   1        0.91       -1.87     10.58 o
   0   4   1       39.47       18.38      2.90 o
   1   4   1       56.92       41.68      2.05 o
   2   4   1      295.08      277.65      4.84 o
   3   4   1     1228.03     1182.10     31.43 o
   4   4   1     2338.58     2408.63     32.48 o
   5   4   1       40.01       29.70      2.42 o
   6   4   1       70.75       98.27      3.02 o
   7   4   1      304.67      310.27      5.78 o
   8   4   1     3107.68     3388.17     40.48 o
   9   4   1      268.20      227.32     10.64 o
  10   4   1       48.30       34.29      3.87 o
  11   4   1      228.08      210.23      8.70 o
  12   4   1       72.12       48.36      3.42 o
  13   4   1        9.80       16.67      5.80 o
  14   4   1      147.46      137.70      7.74 o
  15   4   1      101.74       80.15      3.93 o
  16   4   1        8.59        6.77      3.46 o
  17   4   1      622.23      636.69     11.57 o
  18   4   1       40.74       34.92      3.46 o
  19   4   1      103.35      104.65      6.47 o
  20   4   1       12.80       17.11      7.74 o
  21   4   1       41.24       42.13      6.47 o
  22   4   1      896.49      960.55     22.54 o
  23   4   1      201.08      247.72     14.51 o
  24   4   1      189.28      177.96      9.99 o
  25   4   1       30.38       34.38     16.92 o
  26   4   1       34.03       45.98      6.84 o
  27   4   1       24.28       20.19      8.12 o
  28   4   1       18.32        6.08      9.19 o
  29   4   1        9.31       14.51      7.25 o
  30   4   1       19.23       24.18      7.84 o
  31   4   1        0.19       -8.21      8.21 o
  32   4   1      152.14      164.54     12.09 o
  33   4   1       10.68       10.07      9.90 o
  34   4   1       13.36       12.57     10.94 o
  35   4   1        0.16       -0.04      9.21 o
  36   4   1        0.16        6.37     10.15 o
   1   5   1     2436.45     2364.45     34.01 o
   2   5   1     1901.37     1831.97     25.28 o
   3   5   1        7.47       19.86      4.35 o
   4   5   1      393.72      338.68     12.09 o
   5   5   1      114.66      115.62      4.10 o
   6   5   1      159.74      142.99      4.41 o
   7   5   1        5.94        1.57      7.25 o
   8   5   1      189.81      168.56      4.64 o
   9   5   1       13.85       24.18      3.42 o
  10   5   1       14.79       16.37      3.38 o
  11   5   1      113.18      117.08      4.41 o
  12   5   1      580.06      543.37     29.98 o
  13   5   1      783.47      776.77     13.91 o
  14   5   1     1326.42     1339.51     35.30 o
  15   5   1      124.36      121.53      5.78 o
  16   5   1        0.96       -0.97      4.79 o
  17   5   1       11.20        6.77      4.79 o
  18   5   1      990.26     1079.71     34.82 o
  19   5   1       30.47       38.51     16.44 o
  20   5   1       22.78       23.84     12.57 o
  21   5   1        1.34       -2.60      6.26 o
  22   5   1       24.32       36.00      6.74 o
  23   5   1        0.44       -2.12      6.59 o
  24   5   1       10.58       10.15     10.15 o
  25   5   1       94.42      106.79     16.44 o
  26   5   1      135.61      156.38     16.92 o
  27   5   1       80.07       82.57      9.48 o
  28   5   1      229.19      261.32     13.47 o
  29   5   1        2.39       -1.02      6.74 o
  30   5   1      212.48      224.35     12.64 o
  31   5   1       66.69       76.86      9.90 o
  32   5   1       83.06       75.38     25.15 o
  33   5   1       11.88       18.73     10.90 o
  34   5   1       34.27       63.48     24.66 o
   0   6   1     1610.18     1561.92     32.88 o
   1   6   1      126.71      154.46     11.61 o
   2   6   1      131.57      144.33      5.09 o
   3   6   1      144.20      138.64      5.78 o
   4   6   1      950.41      989.59     16.41 o
   5   6   1       11.55      292.65     15.10 o
   6   6   1      776.95      798.11     23.69 o
   7   6   1        3.61       60.63     27.08 o
   8   6   1      238.04      258.29     16.92 o
   9   6   1        1.27       12.42      4.41 o
  10   6   1      119.52      117.02      5.78 o
  11   6   1      101.44       92.86     12.57 o
  12   6   1      679.75      702.65     14.60 o
  13   6   1       34.53       26.73      5.09 o
  14   6   1      128.96      133.47      7.74 o
  15   6   1      149.97      150.83      7.74 o
  16   6   1      900.09      909.57     21.09 o
  17   6   1        0.09       -6.11      6.47 o
  18   6   1       37.98       22.60      7.16 o
  19   6   1       10.22       18.66      8.12 o
  20   6   1      202.02      197.96     13.54 o
  21   6   1       29.69       33.44      6.47 o
  22   6   1        0.82       -0.44      6.74 o
  23   6   1        1.06       -2.85      6.26 o
  24   6   1       95.77      106.24      8.53 o
  25   6   1        8.28       17.41      8.21 o
  26   6   1      312.35      319.63     18.38 o
  27   6   1       14.98        3.33      9.19 o
  28   6   1       37.09       46.31     10.54 o
  29   6   1        1.59        2.58     10.19 o
  30   6   1       25.97       22.24      9.57 o
  31   6   1        5.66       -6.24      9.90 o
  32   6   1       88.84      102.61     24.66 o
   1   7   1        6.06       -0.71      6.47 o
   2   7   1      385.11      402.19      9.21 o
   3   7   1       55.43      147.57      6.84 o
   4   7   1      195.44      231.16      6.84 o
   5   7   1       42.90      110.01     11.12 o
   6   7   1     1190.64     1297.74     21.47 o
   7   7   1       34.50       65.44     11.61 o
   8   7   1       26.47       56.09      5.47 o
   9   7   1       49.13       55.47      5.55 o
  10   7   1       76.17       78.45      6.84 o
  11   7   1       11.93        3.75      6.77 o
  12   7   1       28.71       27.39      5.47 o
  13   7   1        0.98       -0.14      4.64 o
  14   7   1       42.19       45.76      6.44 o
  15   7   1       28.89       35.89      6.15 o
  16   7   1      127.31      121.39      8.89 o
  17   7   1       18.19       25.56      7.16 o
  18   7   1       44.09       32.21      6.96 o
  19   7   1        1.72       -7.20      8.37 o
  20   7   1      531.95      518.51     38.20 o
  21   7   1      130.53      126.52     24.18 o
  22   7   1       59.99       71.94      8.70 o
  23   7   1       87.42       98.84     10.64 o
  24   7   1       51.91       50.41     17.41 o
  25   7   1        3.95       17.80     10.64 o
  26   7   1       18.18       38.57     10.19 o
  27   7   1        5.95       19.15     18.86 o
  28   7   1        3.74        3.87     11.61 o
  29   7   1        0.11       -3.34     11.84 o
   0   8   1       60.11       52.23      7.74 o
   1   8   1        7.18       23.29      5.47 o
   2   8   1        0.70       -0.97      4.84 o
   3   8   1        8.51       -3.04      7.74 o
   4   8   1        1.05        2.26      5.09 o
   5   8   1        9.29       22.76      5.47 o
   6   8   1      101.77      107.04      8.70 o
   7   8   1        0.00       25.07      5.78 o
   8   8   1       29.65       47.52      5.78 o
   9   8   1        0.37       28.60      6.15 o
  10   8   1      174.01      211.88      8.53 o
  11   8   1       37.44       69.82      6.77 o
  12   8   1       31.95       22.55      7.16 o
  13   8   1       20.97       10.33      6.47 o
  14   8   1        0.09        3.87     11.61 o
  15   8   1        5.73        7.63      9.06 o
  16   8   1       32.43       23.96      8.20 o
  17   8   1       12.02        2.69      9.06 o
  18   8   1       13.94       20.62      8.37 o
  19   8   1        4.26       11.12     10.94 o
  20   8   1       14.41       25.09     11.95 o
  21   8   1       18.41       26.86     11.95 o
  22   8   1       50.08       51.23      9.50 o
  23   8   1        9.64       -4.78     11.39 o
  24   8   1      105.96       95.13     15.05 o
  25   8   1       21.19       26.64     11.61 o
  26   8   1       23.75       28.79     12.78 o
   1   9   1       11.34       59.15     23.69 o
   2   9   1      206.46      216.51     11.12 o
   3   9   1       52.30      179.05     19.34 o
   4   9   1      290.48      271.78     16.92 o
   5   9   1        4.11       38.59     12.57 o
   6   9   1       76.48       75.48      8.21 o
   7   9   1       12.27       61.56     11.12 o
   8   9   1      244.48      257.13     11.95 o
   9   9   1       56.08       99.00     18.86 o
  10   9   1       94.36      102.53      9.21 o
  11   9   1       10.08       23.29     10.64 o
  12   9   1      238.60      227.34     15.47 o
  13   9   1        2.74        3.98      9.06 o
  14   9   1       13.05       31.75      9.76 o
  15   9   1        9.11       13.06      9.57 o
  16   9   1        1.78        4.07     15.96 o
  17   9   1       21.22       19.34     12.99 o
  18   9   1      243.43      237.10     29.50 o
  19   9   1       13.15        2.78     10.45 o
  20   9   1       49.44       41.05     12.78 o
  21   9   1        6.47       26.43     12.53 o
   1  10   1       10.78       27.27     13.06 o
   2  10   1       12.43       15.31      9.76 o
   3  10   1        6.98       -1.63     13.60 o
   4  10   1        0.03       17.58     13.01 o
   5  10   1        0.12       -1.44     12.31 o
   6  10   1       31.01       23.43     11.95 o
   7  10   1        1.28        6.53     15.74 o
   8  10   1       28.78       30.78     13.42 o
   9  10   1        0.02       -0.12     10.88 o
  10  10   1       32.97       40.99     13.18 o
  11  10   1        0.03        1.84     12.57 o
  12  10   1       29.52       31.11     12.64 o
  13  10   1        3.66        0.10     12.94 o
  14  10   1        3.18       -3.99     15.33 o
   1   0   2    16043.27    19150.26    434.24 o
   2   0   2     2621.80     2821.14     43.52 o
   3   0   2     1942.53     2136.40     29.01 o
   4   0   2    12275.92    13964.47    226.31 o
   5   0   2    15918.39    18847.54    360.74 o
   6   0   2     7346.56     7211.93    142.17 o
   7   0   2      991.22      967.14     15.47 o
   8   0   2     1015.78     1049.34     16.44 o
   9   0   2     4921.94     5297.97     99.61 o
  10   0   2     5654.34     6832.81    147.00 o
  11   0   2      848.28      931.35     14.51 o
  12   0   2       81.55       59.00      2.90 o
  13   0   2     3100.46     3086.13     47.39 o
  14   0   2     5931.52     6099.73    104.45 o
  15   0   2    13076.32    12271.02    284.34 o
  16   0   2     1919.40     1747.61     37.72 o
  17   0   2      395.59      353.00     10.64 o
  18   0   2      700.86      795.95     18.38 o
  19   0   2        2.70       -3.87      4.84 o
  20   0   2     1646.85     1876.24     38.69 o
  21   0   2      160.01      145.07      5.80 o
  22   0   2      555.96      588.99     13.54 o
  23   0   2      104.38      100.58      6.77 o
  24   0   2     1200.06     1261.15     28.05 o
  25   0   2      554.79      646.05     15.47 o
  26   0   2       43.87       45.46      6.77 o
  27   0   2      526.41      570.61     17.41 o
  28   0   2     2263.31     2385.92     50.29 o
  29   0   2        7.71       41.59      8.70 o
  30   0   2      918.20     1016.46     33.85 o
  31   0   2      197.91      223.41     15.47 o
  32   0   2      135.72      105.42     14.51 o
  33   0   2       20.70        6.77     10.64 o
  34   0   2       23.23       15.47     11.61 o
  35   0   2       22.76       33.85     12.57 o
  36   0   2       83.97      119.92     16.44 o
  37   0   2        8.36       20.31     13.54 o
  38   0   2       39.17       39.65     15.47 o
   1   1   2     5177.14     6042.22    127.18 o
   2   1   2    18123.46    21370.00    354.93 o
   3   1   2     5553.97     6251.05     88.73 o
   4   1   2      575.33      606.74      7.16 o
   5   1   2      309.67      319.38      3.71 o
   6   1   2      502.28      607.32      9.67 o
   7   1   2     5182.24     5871.89     96.67 o
   8   1   2     6127.10     5371.89    165.86 o
   9   1   2     1001.78      995.02     11.84 o
  10   1   2      163.50      143.08      6.29 o
  11   1   2      448.81      456.01      5.47 o
  12   1   2     1676.39     1545.23     29.01 o
  13   1   2      618.46      630.25     10.15 o
  14   1   2     1155.64     1050.62     12.64 o
  15   1   2      275.02      253.95      4.79 o
  16   1   2      141.01      153.73      8.22 o
  17   1   2       40.88       35.20      3.02 o
  18   1   2     1818.16     1765.32     25.58 o
  19   1   2       13.45       10.86      2.90 o
  20   1   2       25.45       28.93      4.84 o
  21   1   2     1227.14     1206.52     30.46 o
  22   1   2      239.83      217.69      7.25 o
  23   1   2      755.08      795.04     13.93 o
  24   1   2      480.74      514.97     10.19 o
  25   1   2      132.00      124.96      6.06 o
  26   1   2       16.18       22.69      7.25 o
  27   1   2       16.37       21.38      9.19 o
  28   1   2       71.95       75.74      6.74 o
  29   1   2      165.77      186.19      8.58 o
  30   1   2      546.06      564.67     31.92 o
  31   1   2        0.00        6.77      9.67 o
  32   1   2       30.37       22.93      6.44 o
  33   1   2       78.02       74.20      8.53 o
  34   1   2      126.86      137.35     16.92 o
  35   1   2        0.37       -7.11      7.67 o
  36   1   2        1.06       -0.52      8.58 o
  37   1   2        0.82       -6.96      8.70 o
  38   1   2        5.65        8.67     11.12 o
   0   2   2     6694.32     6190.64    103.48 o
   1   2   2      824.39      927.43     10.88 o
   2   2   2       42.87       41.19      3.38 o
   3   2   2     3014.80     3344.19     43.39 o
   4   2   2     1663.83     1957.71     32.40 o
   5   2   2       16.30       21.32      1.37 o
   6   2   2     4208.53     4583.33     95.26 o
   7   2   2        9.65       12.11      1.37 o
   8   2   2      703.83      833.04     18.86 o
   9   2   2     2694.56     2660.81     30.07 o
  10   2   2      516.99      507.71      7.74 o
  11   2   2      236.03      227.73      4.84 o
  12   2   2       53.24       38.35      2.42 o
  13   2   2        6.66       10.64      1.93 o
  14   2   2       93.80       80.72      8.22 o
  15   2   2       19.05       19.34      3.02 o
  16   2   2      242.67      251.07     10.15 o
  17   2   2      737.46      708.02     16.92 o
  18   2   2      115.72      124.83      5.34 o
  19   2   2       58.13       59.28      4.64 o
  20   2   2      330.09      349.14      8.89 o
  21   2   2       49.72       35.19      4.64 o
  22   2   2       28.67       26.31      4.41 o
  23   2   2        0.81        2.21      8.70 o
  24   2   2      165.68      147.57      6.84 o
  25   2   2      261.47      253.04      8.37 o
  26   2   2      384.72      348.53      9.99 o
  27   2   2       61.27       58.58      7.74 o
  28   2   2        1.94        2.13      6.44 o
  29   2   2       27.37       18.86      6.15 o
  30   2   2       71.46       95.45      8.05 o
  31   2   2       17.66       32.02     12.09 o
  32   2   2        1.60        2.73      7.67 o
  33   2   2        0.97       -6.29      7.25 o
  34   2   2        7.92       10.15      8.22 o
  35   2   2        6.23       12.35      8.81 o
  36   2   2        3.79        4.14      9.28 o
  37   2   2        4.93       -4.87      9.76 o
  38   2   2        4.49        5.10     10.90 o
   1   3   2     2677.80     2943.93    127.66 o
   2   3   2      867.39      815.88     10.58 o
   3   3   2      794.40      831.02     56.09 o
   4   3   2     8280.18     7777.53    147.58 o
   5   3   2      261.68      303.01      5.09 o
   6   3   2       16.00       16.32      2.42 o
   7   3   2     1269.40     1161.25     27.08 o
   8   3   2     4050.64     4091.33     57.70 o
   9   3   2     1161.47     1152.86     21.28 o
  10   3   2     1298.54     1265.99     15.05 o
  11   3   2     1624.35     1664.60     20.78 o
  12   3   2      655.46      567.06      9.21 o
  13   3   2       46.74       56.81      2.32 o
  14   3   2     2248.56     2145.76     59.00 o
  15   3   2     1810.04     1921.89     24.27 o
  16   3   2       52.96       48.01      3.22 o
  17   3   2      185.92      181.88      5.34 o
  18   3   2     2820.22     2902.89     42.68 o
  19   3   2      900.05      929.23     16.49 o
  20   3   2      933.17      929.83     33.85 o
  21   3   2       61.35       64.04      5.34 o
  22   3   2     1779.18     1870.06     41.10 o
  23   3   2      238.21      215.45      8.37 o
  24   3   2     2148.02     2387.92     38.34 o
  25   3   2        9.91       13.67      5.09 o
  26   3   2       15.30        7.95      6.29 o
  27   3   2        9.15        5.80      6.15 o
  28   3   2      939.58     1069.33    106.38 o
  29   3   2      333.08      353.18     14.51 o
  30   3   2      141.00      156.28      8.81 o
  31   3   2      132.96      140.99      9.06 o
  32   3   2       84.06       86.93      8.53 o
  33   3   2       23.90       23.86      9.06 o
  34   3   2      240.23      260.33     12.08 o
  35   3   2        3.26       11.36      9.50 o
  36   3   2       55.45       77.62     10.45 o
  37   3   2        0.95      -10.19     10.19 o
   0   4   2     4979.47     4677.07     89.94 o
   1   4   2        1.25        8.59      2.90 o
   2   4   2       75.11       76.29      5.32 o
   3   4   2      683.70      707.55     16.92 o
   4   4   2      339.63      325.20      8.70 o
   5   4   2     3513.31     3588.93     53.65 o
   6   4   2     3819.15     3809.80     53.13 o
   7   4   2      420.70      436.84      7.84 o
   8   4   2       39.57       48.85      2.74 o
   9   4   2      575.43      490.35      8.89 o
  10   4   2     1797.02     1901.77     27.08 o
  11   4   2       19.52       13.89      3.87 o
  12   4   2      526.75      483.61      8.77 o
  13   4   2      432.05      469.34      8.77 o
  14   4   2      750.34      726.89     12.51 o
  15   4   2      323.54      333.11      7.67 o
  16   4   2      360.55      348.77     12.09 o
  17   4   2      281.40      256.45     10.64 o
  18   4   2      183.11      203.06     15.96 o
  19   4   2       94.62       81.12      4.23 o
  20   4   2     1724.10     1899.77     41.59 o
  21   4   2      471.79      491.47     11.84 o
  22   4   2     1000.53     1025.69     23.69 o
  23   4   2      120.28      117.02      6.96 o
  24   4   2      368.57      392.51     11.39 o
  25   4   2       20.18       26.69      6.59 o
  26   4   2      162.21      176.70      8.93 o
  27   4   2       65.94       75.82     19.34 o
  28   4   2      233.84      247.10     24.66 o
  29   4   2       18.87       14.42      6.83 o
  30   4   2      324.89      393.82     25.63 o
  31   4   2       19.25       28.17      7.67 o
  32   4   2       71.00       71.48     19.34 o
  33   4   2        0.09        2.01      8.12 o
  34   4   2       18.76       22.98      8.53 o
  35   4   2       10.38        1.65     10.19 o
  36   4   2       96.50       75.92     11.27 o
   1   5   2       27.73       39.89      5.32 o
   2   5   2      613.24      589.06      9.50 o
   3   5   2      301.87      317.25      7.74 o
   4   5   2      689.36      714.92     12.94 o
   5   5   2        5.05        8.06      3.02 o
   6   5   2      418.71      467.65      8.53 o
   7   5   2       90.01       93.88     12.09 o
   8   5   2     1028.28     1081.57     19.83 o
   9   5   2       40.07       39.78      5.32 o
  10   5   2       77.55       86.75      4.83 o
  11   5   2        2.17        3.79      3.93 o
  12   5   2        3.53        9.94      3.71 o
  13   5   2       30.62       20.89      4.10 o
  14   5   2      191.68      197.76     16.92 o
  15   5   2        0.94        4.76      4.41 o
  16   5   2        8.03        8.70      4.41 o
  17   5   2        2.05        4.64     13.06 o
  18   5   2       67.05       67.58      5.78 o
  19   5   2      164.01      169.97      7.52 o
  20   5   2      360.84      365.17     10.94 o
  21   5   2        6.19        7.52      6.04 o
  22   5   2       39.48       39.37      9.19 o
  23   5   2       55.83       53.88      7.74 o
  24   5   2        6.90       18.70      7.16 o
  25   5   2       25.15       15.09      8.05 o
  26   5   2        3.67        4.27      8.12 o
  27   5   2       16.92       19.26      7.84 o
  28   5   2        7.31       -1.86      8.58 o
  29   5   2        2.63        5.43      8.81 o
  30   5   2       34.84       22.73      9.99 o
  31   5   2        0.97        3.47      9.21 o
  32   5   2        1.01        1.93      9.67 o
  33   5   2       11.37       26.11      9.57 o
  34   5   2        1.43       -2.39     10.19 o
   0   6   2     2281.70     2371.42     48.36 o
   1   6   2      162.04      158.63      7.16 o
   2   6   2       12.04       18.19      3.02 o
   3   6   2       13.77       25.36     13.06 o
   4   6   2      775.23      808.53     13.22 o
   5   6   2      550.57      704.10     77.37 o
   6   6   2     2177.95     2244.97     32.48 o
   7   6   2       43.83       68.27     35.78 o
   8   6   2      260.88      261.60     11.12 o
   9   6   2      616.06      672.10     34.33 o
  10   6   2      755.02      677.82     14.31 o
  11   6   2        0.03        2.90      5.47 o
  12   6   2        0.46        2.42      5.47 o
  13   6   2       38.31       28.37      4.64 o
  14   6   2       72.31       46.35     10.15 o
  15   6   2        3.84       -2.66      5.34 o
  16   6   2      321.89      342.79     10.88 o
  17   6   2        2.40        2.42      5.47 o
  18   6   2      221.81      203.95      8.81 o
  19   6   2      154.65      172.85      8.53 o
  20   6   2      412.63      434.73     12.99 o
  21   6   2       29.53       31.55      6.96 o
  22   6   2       26.04       22.84     12.57 o
  23   6   2        0.02       -5.80      7.74 o
  24   6   2       13.75        3.38      6.84 o
  25   6   2       23.94       29.87      8.53 o
  26   6   2      165.49      197.47     20.31 o
  27   6   2        1.90       -9.42      9.42 o
  28   6   2       29.25       36.92      8.22 o
  29   6   2        2.24       14.61     12.09 o
  30   6   2       38.66       27.08     10.64 o
  31   6   2       15.33       18.82      8.81 o
  32   6   2       10.45        6.29     17.89 o
   1   7   2       19.79       24.41      6.26 o
   2   7   2      725.78      770.69     16.66 o
   3   7   2      614.74      933.05     17.43 o
   4   7   2      748.70      914.10     18.86 o
   5   7   2       78.36      131.37      7.43 o
   6   7   2      169.32      207.78      8.22 o
   7   7   2      226.28      289.17      9.90 o
   8   7   2      843.93      912.86     16.06 o
   9   7   2       90.99       86.40      8.58 o
  10   7   2        5.04       13.74      6.47 o
  11   7   2       82.01      111.31     10.64 o
  12   7   2      177.44      179.71      7.67 o
  13   7   2       61.99       60.95      6.72 o
  14   7   2      480.82      511.95     14.60 o
  15   7   2       14.59       19.29      6.74 o
  16   7   2      226.02      227.45     13.06 o
  17   7   2       80.06       84.28      7.43 o
  18   7   2      208.32      209.93     14.51 o
  19   7   2      195.53      188.95     31.43 o
  20   7   2      199.63      215.96     14.51 o
  21   7   2        0.42       12.98      8.58 o
  22   7   2      245.02      270.00     15.05 o
  23   7   2       61.77       61.68     10.26 o
  24   7   2      114.42      110.99     13.06 o
  25   7   2        5.00       -0.69      8.93 o
  26   7   2        7.65       -3.83      8.58 o
  27   7   2        5.43        8.90     10.19 o
  28   7   2      133.49      100.26     14.31 o
  29   7   2       63.65       40.76     11.61 o
   0   8   2      105.14      109.29     11.61 o
   1   8   2        7.80       17.41     11.61 o
   2   8   2        1.07       -3.38      7.25 o
   3   8   2       15.26       18.38      6.84 o
   4   8   2        9.86       11.61      6.15 o
   5   8   2        0.17       17.89     10.15 o
   6   8   2       73.01       74.28      7.16 o
   7   8   2       25.65       35.50      8.12 o
   8   8   2        5.31       10.93      7.84 o
   9   8   2       10.48       14.02      6.15 o
  10   8   2      119.95      116.32      9.99 o
  11   8   2       22.28       28.77     11.12 o
  12   8   2       97.36       79.86     10.64 o
  13   8   2        0.76       -7.32      7.32 o
  14   8   2       27.65       19.69      7.43 o
  15   8   2        0.09        0.67      8.81 o
  16   8   2       52.63       54.45     15.47 o
  17   8   2       63.61       65.73     13.54 o
  18   8   2      170.77      168.72     11.57 o
  19   8   2        0.42        5.74     10.45 o
  20   8   2       32.45       24.65     10.90 o
  21   8   2        0.16       -2.01     14.99 o
  22   8   2       70.80       49.73     17.89 o
  23   8   2        8.30       18.17     15.47 o
  24   8   2        9.32       -2.99     11.14 o
  25   8   2       33.31       32.93     12.94 o
   1   9   2       21.30       11.78      7.43 o
   2   9   2        1.67        1.41     11.12 o
   3   9   2        3.22        8.33     14.02 o
   4   9   2      147.43      135.46      9.57 o
   5   9   2        0.04       39.68     13.06 o
   6   9   2       81.45       91.46      9.57 o
   7   9   2        2.13       19.52      9.50 o
   8   9   2       15.77       12.09      8.21 o
   9   9   2        5.61        0.93      9.19 o
  10   9   2       12.76       11.23     11.12 o
  11   9   2        1.74       -6.29      8.89 o
  12   9   2        7.85        8.86      8.53 o
  13   9   2       18.02       28.57     14.51 o
  14   9   2        6.84        9.12      9.50 o
  15   9   2       15.58       29.23     12.08 o
  16   9   2        1.51       10.51     15.47 o
  17   9   2        0.63        3.87     10.26 o
  18   9   2      151.14      157.55     11.95 o
  19   9   2       61.18       40.92     12.25 o
  20   9   2       63.04       41.41     13.32 o
   0  10   2       58.73       41.59     17.41 o
   1  10   2        5.52       34.39     10.64 o
   2  10   2      102.66       74.32     14.51 o
   3  10   2        1.64       43.12     15.96 o
   4  10   2      162.82      142.51     48.84 o
   5  10   2       12.67       31.60     10.45 o
   6  10   2       43.45       35.35     13.54 o
   7  10   2        4.40        7.99      9.99 o
   8  10   2        0.15       -7.16      9.42 o
   9  10   2        2.80       16.90     12.51 o
  10  10   2       90.33      102.72     17.41 o
  11  10   2        5.21       20.31      9.57 o
  12  10   2       18.20        4.10      9.90 o
  13  10   2        2.58        3.79     14.02 o
   1   1   3       14.67       16.26      0.87 o
   2   1   3      175.91      227.67      3.71 o
   3   1   3       14.90       11.81      0.87 o
   4   1   3       91.49      112.20      2.05 o
   5   1   3      322.35      379.25      5.09 o
   6   1   3       81.63       73.02      2.05 o
   7   1   3     1407.31     1561.97     16.74 o
   8   1   3       77.24       78.45      2.90 o
   9   1   3     1648.77     1603.64     31.43 o
  10   1   3     1783.45     1806.64     19.34 o
  11   1   3      570.45      615.64     18.86 o
  12   1   3      390.87      294.25     10.15 o
  13   1   3       80.29       63.83      2.74 o
  14   1   3     1491.39     1391.09     16.74 o
  15   1   3        9.02       15.72      2.74 o
  16   1   3       29.54       19.93      2.74 o
  17   1   3      170.27      140.55      4.41 o
  18   1   3        0.39        2.42      3.42 o
  19   1   3       22.87       19.78      3.42 o
  20   1   3      991.47     1009.56     23.21 o
  21   1   3       11.99       11.78      3.71 o
  22   1   3       10.48        8.22      5.32 o
  23   1   3     1385.64     1416.10     25.15 o
  24   1   3      354.22      390.79     28.53 o
  25   1   3      190.29      191.32      7.59 o
  26   1   3        3.04        2.90      8.22 o
  27   1   3      107.74       99.38      7.25 o
  28   1   3      104.92      113.56      9.06 o
  29   1   3        2.41        8.41     16.92 o
  30   1   3        0.90       11.73      8.22 o
  31   1   3       34.15       30.95      8.21 o
  32   1   3        5.81        4.26     14.51 o
  33   1   3       62.47       59.80      9.57 o
  34   1   3       82.22       99.37     14.02 o
  35   1   3       18.71       27.65      9.90 o
  36   1   3       19.38       27.49      9.28 o
  37   1   3       22.25       18.01     10.88 o
   0   2   3       43.30       40.62      1.93 o
   1   2   3     4179.00     4576.03    132.98 o
   2   2   3      160.25      116.09      2.05 o
   3   2   3        9.82        8.93      2.42 o
   4   2   3      575.59      626.30      8.21 o
   5   2   3      512.91      530.07      7.16 o
   6   2   3       69.61       87.05      2.05 o
   7   2   3     1140.44     1165.10     14.51 o
   8   2   3      112.36      109.06      5.32 o
   9   2   3      179.63      186.78      4.84 o
  10   2   3      670.88      582.10      8.81 o
  11   2   3     1685.91     1666.88     20.38 o
  12   2   3      414.85      394.23      8.70 o
  13   2   3     2727.07     2911.98     44.89 o
  14   2   3      488.22      472.07      8.58 o
  15   2   3       27.75       43.72      3.71 o
  16   2   3       48.77       50.41      9.67 o
  17   2   3      405.67      401.46     19.34 o
  18   2   3       21.63       36.13      5.09 o
  19   2   3       55.19       54.26      5.09 o
  20   2   3        9.59       12.99      4.64 o
  21   2   3     1215.98     1243.03     33.85 o
  22   2   3        4.93        0.00      7.25 o
  23   2   3       16.67       14.99      5.34 o
  24   2   3      133.13      100.92      6.15 o
  25   2   3      115.85      111.77     16.92 o
  26   2   3      896.58      980.92     19.27 o
  27   2   3       73.60       49.82      6.74 o
  28   2   3      520.30      490.78     22.24 o
  29   2   3        0.39       -2.42      6.84 o
  30   2   3       44.23       20.14      7.84 o
  31   2   3       38.49       37.90      8.70 o
  32   2   3      166.98      177.69     10.94 o
  33   2   3       12.17        7.74     11.61 o
  34   2   3        1.70        2.04      9.21 o
  35   2   3        0.02        4.84     10.26 o
  36   2   3       76.20       62.57     11.14 o
  37   2   3       27.31       17.09     12.09 o
   1   3   3       54.75       68.68      2.74 o
   2   3   3      124.58       89.46      2.05 o
   3   3   3        9.49        5.32      1.37 o
   4   3   3     2815.48     2871.62     59.96 o
   5   3   3       37.50       41.98      1.61 o
   6   3   3      823.28      794.09     19.34 o
   7   3   3       24.94       27.57      2.05 o
   8   3   3       95.32       73.12      2.32 o
   9   3   3      302.66      260.17      5.09 o
  10   3   3      413.78      410.80     10.15 o
  11   3   3     1091.52     1097.29     14.01 o
  12   3   3      265.07      251.38     10.15 o
  13   3   3       75.11       60.45      2.74 o
  14   3   3      770.48      818.49     15.47 o
  15   3   3      112.02      106.77      5.80 o
  16   3   3        1.27       -1.16      3.22 o
  17   3   3      160.65      166.77     12.09 o
  18   3   3      220.27      240.87      7.25 o
  19   3   3       91.25       77.67      4.83 o
  20   3   3      200.44      181.47      6.26 o
  21   3   3        8.18       18.70      4.64 o
  22   3   3       38.71       45.06      5.34 o
  23   3   3       56.88       54.98      6.04 o
  24   3   3      162.89      146.19      7.87 o
  25   3   3        0.19       -5.55      5.55 o
  26   3   3       32.12       29.14      6.26 o
  27   3   3      333.61      343.01     11.39 o
  28   3   3      179.50      193.06      9.21 o
  29   3   3        0.01       -5.63      9.67 o
  30   3   3        0.24        5.97      7.67 o
  31   3   3       75.34       92.09      8.81 o
  32   3   3        9.54        7.21      7.43 o
  33   3   3        3.75        5.58      8.81 o
  34   3   3       25.36       23.40      8.53 o
  35   3   3        0.43        8.16     12.57 o
  36   3   3        1.43       -1.00     10.19 o
   0   4   3      133.58      110.25      5.80 o
   1   4   3      978.04      922.56     14.69 o
   2   4   3      709.51      670.07     27.08 o
   3   4   3     1865.24     1990.74     56.09 o
   4   4   3     3173.51     3325.15     94.78 o
   5   4   3       13.99       23.81      3.02 o
   6   4   3     1099.23     1242.21     17.62 o
   7   4   3       68.89       93.23      5.32 o
   8   4   3      378.26      373.95      6.96 o
   9   4   3        0.02        0.00      2.74 o
  10   4   3     1078.29     1148.79     22.73 o
  11   4   3      231.75      189.22      5.32 o
  12   4   3       25.39       14.17      2.74 o
  13   4   3       98.96       89.35      5.80 o
  14   4   3      317.11      313.56     10.64 o
  15   4   3        0.45        6.56      3.02 o
  16   4   3       34.75       28.43      3.02 o
  17   4   3        0.01       -1.61      3.46 o
  18   4   3        6.02        9.97      6.77 o
  19   4   3      429.47      443.87     16.92 o
  20   4   3      180.69      200.91      7.74 o
  21   4   3      176.07      201.36      9.19 o
  22   4   3       50.17       52.75      6.15 o
  23   4   3       27.55       21.87      5.55 o
  24   4   3        8.33        6.13      5.09 o
  25   4   3        3.88        4.14      6.59 o
  26   4   3      115.33      114.90     15.47 o
  27   4   3       44.79       47.40      6.96 o
  28   4   3        4.25        7.33      6.47 o
  29   4   3       10.64        7.40      7.67 o
  30   4   3       29.13       31.61      7.84 o
  31   4   3       41.25       33.68     14.99 o
  32   4   3       10.80       22.66      7.67 o
  33   4   3       10.20       15.16     11.12 o
  34   4   3        7.96        2.04      8.77 o
  35   4   3        3.19        2.42      8.93 o
   1   5   3      511.68      515.08     28.05 o
   2   5   3      612.05      737.52     24.66 o
   3   5   3     1787.34     1897.00     28.23 o
   4   5   3      130.57      159.67      6.29 o
   5   5   3        8.64       19.47      3.36 o
   6   5   3       33.44       28.05      3.71 o
   7   5   3        1.28       -4.35      4.35 o
   8   5   3       90.82       66.73      3.46 o
   9   5   3        0.38        0.41      3.87 o
  10   5   3      146.28      159.45      6.77 o
  11   5   3       28.76       39.07      5.32 o
  12   5   3      738.80      823.50     16.06 o
  13   5   3      740.41      738.70     35.78 o
  14   5   3       60.00       44.86      4.84 o
  15   5   3       15.55       19.41      5.09 o
  16   5   3        9.34        2.90      5.34 o
  17   5   3      531.05      538.72     11.80 o
  18   5   3       91.19       81.97      6.04 o
  19   5   3        7.44       -0.21      6.04 o
  20   5   3        0.51        1.07      6.04 o
  21   5   3        0.00       -1.83      6.04 o
  22   5   3       69.98       70.37      9.19 o
  23   5   3       49.32       44.01      6.84 o
  24   5   3      158.05      181.20      9.21 o
  25   5   3       58.17       53.19      7.67 o
  26   5   3       61.94       56.99      7.84 o
  27   5   3        7.84        7.25      8.21 o
  28   5   3        1.94       -6.11      6.47 o
  29   5   3       97.47      109.53     13.06 o
  30   5   3       28.76       41.67     10.90 o
  31   5   3       69.59       71.89     13.54 o
  32   5   3        2.00        1.41      8.81 o
  33   5   3       35.88       13.07      8.77 o
   0   6   3       15.43       57.06     10.64 o
   1   6   3      297.57      316.88     14.51 o
   2   6   3      437.89      492.42     12.64 o
   3   6   3      325.95      336.30     16.44 o
   4   6   3      881.24     1012.29     15.54 o
   5   6   3       46.81       66.78      4.46 o
   6   6   3       22.81       22.50      4.10 o
   7   6   3        1.29        9.76     11.12 o
   8   6   3        1.18       -0.36      2.49 o
   9   6   3        0.31        7.35      3.22 o
  10   6   3      384.14      388.35      8.93 o
  11   6   3      365.06      367.88      9.81 o
  12   6   3        6.64        7.09      9.19 o
  13   6   3        0.06        1.56      4.10 o
  14   6   3        3.54        0.97      4.83 o
  15   6   3      121.81      111.31     11.12 o
  16   6   3      409.47      424.91     15.47 o
  17   6   3       66.67       75.11      7.16 o
  18   6   3      102.27      115.57      7.67 o
  19   6   3       37.19       38.52      6.26 o
  20   6   3        3.79        7.79     10.15 o
  21   6   3       12.14        5.14      6.47 o
  22   6   3       64.40       70.11      8.37 o
  23   6   3        0.09       -8.12      8.12 o
  24   6   3        6.52       -0.89      8.58 o
  25   6   3        3.75        2.75      8.58 o
  26   6   3       74.82      101.65     10.88 o
  27   6   3       29.29       27.34     11.39 o
  28   6   3       14.85        9.14     11.14 o
  29   6   3       24.01        0.03     10.45 o
  30   6   3       17.90       10.19     13.06 o
  31   6   3       69.45       52.30     16.44 o
   1   7   3       68.78      103.71      7.52 o
   2   7   3      164.16      149.50      8.21 o
   3   7   3        8.68       37.10      7.67 o
   4   7   3      903.78     1001.83     42.55 o
   5   7   3      537.99      782.73     19.41 o
   6   7   3      711.03      695.29     18.35 o
   7   7   3        0.79        6.03      7.16 o
   8   7   3       20.44        6.49     11.61 o
   9   7   3       67.64       64.08      7.43 o
  10   7   3        2.51        3.69      8.70 o
  11   7   3       23.24       22.75      6.59 o
  12   7   3       84.90       60.41     14.51 o
  13   7   3        7.34       13.28      7.43 o
  14   7   3       11.57       11.19      9.67 o
  15   7   3        5.95       14.09      9.67 o
  16   7   3        2.28        0.34      7.67 o
  17   7   3        0.10        3.87      7.84 o
  18   7   3      262.99      212.17     11.61 o
  19   7   3        8.65       -2.69      9.21 o
  20   7   3      168.28      161.89     25.63 o
  21   7   3       72.82       72.32      9.50 o
  22   7   3       55.00       51.11      9.67 o
  23   7   3      113.86      115.75     11.27 o
  24   7   3       25.28       13.47      8.93 o
  25   7   3        5.40        6.89     18.86 o
  26   7   3       23.85       19.57     10.19 o
  27   7   3       40.50       68.60     29.50 o
  28   7   3        0.03        7.20      9.48 o
   0   8   3      262.45      234.05     13.54 o
   1   8   3        0.99       29.32      8.12 o
   2   8   3       27.73       17.09      7.16 o
   3   8   3        0.61        9.50     11.12 o
   4   8   3        1.42        8.62      7.87 o
   5   8   3       14.68       20.79      6.84 o
   6   8   3       33.25       59.62      8.12 o
   7   8   3       94.69      109.29      8.89 o
   8   8   3       16.52       31.50     12.57 o
   9   8   3       77.74       62.21     11.61 o
  10   8   3       56.66       55.26      9.76 o
  11   8   3       47.44       48.87     14.02 o
  12   8   3      161.42      171.36     13.06 o
  13   8   3        0.18       -3.22      9.06 o
  14   8   3      108.14      128.97     11.95 o
  15   8   3        0.20        8.55      8.37 o
  16   8   3        0.01       -3.20      8.58 o
  17   8   3        9.97       13.82     12.09 o
  18   8   3       93.08       84.00     15.96 o
  19   8   3        4.67        7.96      9.99 o
  20   8   3       19.97       25.08      9.76 o
  21   8   3       69.59       69.30     11.57 o
  22   8   3       53.74       42.07     11.63 o
  23   8   3        2.18       13.60     10.45 o
  24   8   3       10.86        7.29     10.19 o
   1   9   3        1.11       12.57     14.51 o
   2   9   3       39.79       79.94     23.69 o
   3   9   3      146.83      109.50     12.31 o
   4   9   3        8.02       21.42     11.27 o
   5   9   3        2.16       -0.86     21.28 o
   6   9   3       18.93       12.57      9.57 o
   7   9   3       39.93       30.90     16.92 o
   8   9   3       32.58       51.22     15.47 o
   9   9   3       72.46       43.57      9.76 o
  10   9   3       25.81       15.25      9.99 o
  11   9   3        9.17        8.14      9.90 o
  12   9   3       94.16      108.56     25.15 o
  13   9   3       20.17       22.63      9.21 o
  14   9   3        0.93        3.28     11.27 o
  15   9   3        1.73        1.52     16.44 o
  16   9   3        2.20       -7.74     10.94 o
  17   9   3       18.70        9.27     12.79 o
  18   9   3       60.97       47.16     12.78 o
  19   9   3       66.71       68.21     11.95 o
   0  10   3        3.22        0.00     18.38 o
   1  10   3        9.36       10.99     14.01 o
   2  10   3       42.43       10.64     12.31 o
   3  10   3        3.85      -12.57     20.31 o
   4  10   3        9.43        1.87      9.99 o
   5  10   3        0.26       13.82      9.50 o
   6  10   3       58.41       32.40     10.26 o
   7  10   3        2.20       18.98     10.88 o
   8  10   3        3.77        7.74     14.51 o
   9  10   3        0.01       -3.36     11.15 o
  10  10   3       10.34        5.87     13.60 o
   0   0   4     2704.59     2991.35     63.83 o
   1   0   4     5608.70     7020.44    108.32 o
   2   0   4       54.33       67.70      1.93 o
   3   0   4     2709.24     3511.67     50.29 o
   4   0   4     1345.19     1535.81     19.34 o
   5   0   4      887.22     1036.77     14.51 o
   6   0   4     5191.02     6803.80    109.29 o
   7   0   4      205.07      215.67      4.84 o
   8   0   4     1982.07     2301.78     38.69 o
   9   0   4     2314.47     2930.42     61.90 o
  10   0   4     3215.56     4125.80     85.11 o
  11   0   4      128.17      105.42      3.87 o
  12   0   4      132.59      157.64      4.84 o
  13   0   4       69.65       84.14      3.87 o
  14   0   4       64.01       57.06      4.84 o
  15   0   4     5086.72     5209.96    138.30 o
  16   0   4      483.07      436.18     11.61 o
  17   0   4        3.46        2.90      3.87 o
  18   0   4      344.48      322.06     10.64 o
  19   0   4      167.45      147.00      6.77 o
  20   0   4      255.72      246.62      9.67 o
  21   0   4      208.56      188.59      9.67 o
  22   0   4      276.82      277.57     12.57 o
  23   0   4      194.20      173.12      9.67 o
  24   0   4      688.81      721.48     21.28 o
  25   0   4      116.01      142.17      9.67 o
  26   0   4        2.19        5.80      7.74 o
  27   0   4        0.05       -3.87      8.70 o
  28   0   4      358.10      328.83     13.54 o
  29   0   4        0.09       -2.90     10.64 o
  30   0   4      174.02      197.30     12.57 o
  31   0   4      123.01      130.56     13.54 o
  32   0   4       35.11       19.34     10.64 o
  33   0   4      103.48       85.11     14.51 o
  34   0   4        1.46       -2.90     10.64 o
  35   0   4       43.30       29.01     10.64 o
  36   0   4       44.57       46.42     15.47 o
   1   1   4      436.53      553.45     10.64 o
   2   1   4     2163.35     2541.12     68.67 o
   3   1   4     3986.85     4775.54     50.95 o
   4   1   4     2191.81     2591.92     28.32 o
   5   1   4     3942.65     4937.89     53.42 o
   6   1   4       46.03       33.83      1.61 o
   7   1   4      106.90       76.51      2.90 o
   8   1   4     2029.16     2275.49     31.37 o
   9   1   4     1523.01     1574.85     20.17 o
  10   1   4       29.68       41.24      2.32 o
  11   1   4      138.49      102.05      2.74 o
  12   1   4      664.77      647.53     41.59 o
  13   1   4     1401.38     1478.38     23.21 o
  14   1   4        5.43        5.80      2.90 o
  15   1   4      339.17      333.31      7.84 o
  16   1   4       12.36        6.07      6.77 o
  17   1   4      581.33      574.84     20.79 o
  18   1   4      534.49      532.93     11.27 o
  19   1   4       11.80       17.19      4.10 o
  20   1   4      258.70      274.71      8.53 o
  21   1   4        7.13       14.99      4.79 o
  22   1   4      328.23      311.04      9.50 o
  23   1   4       55.21       49.24      5.78 o
  24   1   4       56.52       56.58      6.15 o
  25   1   4        2.00        4.26      5.09 o
  26   1   4       49.09       42.41      5.78 o
  27   1   4      104.58       85.99      7.43 o
  28   1   4       18.63        0.08      7.67 o
  29   1   4      456.90      482.93     15.38 o
  30   1   4       74.60       66.32      9.50 o
  31   1   4        7.56        6.88     15.96 o
  32   1   4       13.27        9.19      8.89 o
  33   1   4       11.77        7.27      9.21 o
  34   1   4        7.19       11.94      9.90 o
  35   1   4       48.08       57.04     10.58 o
  36   1   4       13.53       16.51     10.19 o
   0   2   4      636.48      720.52     13.54 o
   1   2   4       62.45       46.27      1.93 o
   2   2   4       14.10       14.17      1.45 o
   3   2   4      396.94      443.83     13.06 o
   4   2   4        7.10        6.59      1.45 o
   5   2   4       26.60       29.64      1.61 o
   6   2   4     1160.11     1273.84     40.62 o
   7   2   4       75.40      104.53      2.90 o
   8   2   4      292.14      286.94      7.25 o
   9   2   4      610.08      716.16     12.57 o
  10   2   4       38.50       38.71      2.05 o
  11   2   4      155.80      135.88      3.42 o
  12   2   4      390.72      404.68      9.67 o
  13   2   4        0.26       -2.42      2.74 o
  14   2   4       25.07       28.25      4.35 o
  15   2   4      486.06      435.30     12.09 o
  16   2   4      202.57      216.09     11.12 o
  17   2   4        0.07        2.42      3.42 o
  18   2   4       23.21       25.96      4.41 o
  19   2   4      873.13      816.39     44.00 o
  20   2   4      326.78      326.98      9.28 o
  21   2   4      454.40      443.84     16.92 o
  22   2   4        2.81        1.93      5.47 o
  23   2   4       45.10       59.17     10.64 o
  24   2   4        4.83        5.05     11.12 o
  25   2   4      161.44      158.25      8.89 o
  26   2   4       68.62       53.47      7.52 o
  27   2   4        0.27        3.62      7.84 o
  28   2   4       20.74       21.28      8.21 o
  29   2   4       85.28       88.65      8.81 o
  30   2   4       24.24       25.95      8.12 o
  31   2   4        0.78       -8.53      8.53 o
  32   2   4        0.21       12.47      9.67 o
  33   2   4       24.30       24.23      9.19 o
  34   2   4       20.19       33.37      9.57 o
  35   2   4        4.49        4.09     10.58 o
   1   3   4      545.84      507.83     12.57 o
   2   3   4      472.71      496.63      6.84 o
   3   3   4       58.03       56.37      2.90 o
   4   3   4     1104.08     1173.20     27.56 o
   5   3   4      186.95      183.97      4.84 o
   6   3   4       11.64       10.64      1.93 o
   7   3   4      377.58      344.31      6.47 o
   8   3   4      743.46      780.85     24.66 o
   9   3   4     1892.26     2051.52    120.41 o
  10   3   4       94.55      108.54      4.84 o
  11   3   4       36.98       35.36      2.74 o
  12   3   4      141.88      144.60      4.41 o
  13   3   4     1757.01     1693.57     36.75 o
  14   3   4      636.16      574.49     10.26 o
  15   3   4       63.90       51.91      4.35 o
  16   3   4       11.15        9.14      3.71 o
  17   3   4       18.67       10.72      3.93 o
  18   3   4     1509.39     1561.31     25.93 o
  19   3   4     1505.70     1548.28     25.53 o
  20   3   4      123.79      113.52      7.16 o
  21   3   4        3.36        8.65      5.78 o
  22   3   4      529.61      549.37     21.28 o
  23   3   4      477.62      509.84     14.01 o
  24   3   4      128.10      121.06      8.12 o
  25   3   4      170.94      164.50      8.89 o
  26   3   4       42.69       45.99      7.84 o
  27   3   4      388.59      380.44     17.89 o
  28   3   4      363.14      366.08     24.66 o
  29   3   4       49.55       48.11      9.28 o
  30   3   4       73.85       54.12      8.93 o
  31   3   4       28.49       22.76      9.99 o
  32   3   4      134.23      134.78     10.58 o
  33   3   4       73.87       75.03     10.26 o
  34   3   4       37.71       46.37     11.27 o
  35   3   4       43.67       41.05     19.83 o
   0   4   4     1521.40     1521.30     38.69 o
   1   4   4       28.06       22.29      2.74 o
   2   4   4       53.93       63.12      3.71 o
   3   4   4       27.63       18.91      4.35 o
   4   4   4        8.30        9.54      2.32 o
   5   4   4      463.16      416.65      9.19 o
   6   4   4     1018.11      927.40     17.89 o
   7   4   4      449.61      465.82      6.96 o
   8   4   4       83.82       86.84      3.02 o
   9   4   4      479.37      489.68     11.61 o
  10   4   4      209.22      211.05     12.09 o
  11   4   4      180.31      152.52      7.25 o
  12   4   4      234.53      212.45     18.86 o
  13   4   4      244.17      249.92     14.02 o
  14   4   4      136.61      125.61      5.55 o
  15   4   4      807.85      807.66     17.41 o
  16   4   4      326.06      305.56      8.77 o
  17   4   4       16.29       19.48      4.64 o
  18   4   4       10.97        2.32      4.83 o
  19   4   4        7.94        8.70      4.84 o
  20   4   4      320.60      293.78     10.58 o
  21   4   4      429.60      406.40     20.79 o
  22   4   4      103.29       96.06      7.16 o
  23   4   4      136.67      129.22      8.81 o
  24   4   4      137.99      133.84     13.54 o
  25   4   4      255.36      250.01     10.94 o
  26   4   4       74.73       82.69      9.67 o
  27   4   4       34.43       33.81      8.53 o
  28   4   4       71.76       67.96      9.76 o
  29   4   4      104.62      104.30      9.76 o
  30   4   4      105.15       91.70      9.57 o
  31   4   4        6.82        3.04      9.67 o
  32   4   4       65.10       49.84     11.84 o
  33   4   4       20.96       32.18     11.14 o
   1   5   4        1.22       11.93      3.93 o
   2   5   4      440.54      397.47     31.43 o
   3   5   4       64.82       63.51      6.77 o
   4   5   4       39.19       50.29      4.64 o
   5   5   4      185.32      184.40     15.47 o
   6   5   4      191.53      214.37      7.67 o
   7   5   4      580.55      467.72      9.21 o
   8   5   4      122.09      109.62      5.78 o
   9   5   4       59.40       58.79      5.09 o
  10   5   4        5.71        5.21      4.84 o
  11   5   4      145.52      147.63     12.57 o
  12   5   4       12.87        9.57      6.47 o
  13   5   4       60.78       52.08      9.67 o
  14   5   4       63.16       48.69      5.09 o
  15   5   4       12.44       21.34      5.34 o
  16   5   4       65.31       61.75      5.55 o
  17   5   4       10.52       10.94      4.41 o
  18   5   4       48.19       49.15      7.74 o
  19   5   4        0.39       -4.73      6.04 o
  20   5   4      324.89      296.26     11.14 o
  21   5   4       12.46       11.96      6.26 o
  22   5   4       37.80       39.65      6.84 o
  23   5   4       58.77       59.15      8.37 o
  24   5   4        2.19        6.22      6.96 o
  25   5   4        0.02        1.34      8.20 o
  26   5   4       20.72       12.25      7.16 o
  27   5   4        7.48       10.29      8.37 o
  28   5   4       12.73       12.28      8.81 o
  29   5   4       58.34       52.79      9.99 o
  30   5   4       14.53        7.30     10.19 o
  31   5   4        1.29       -3.47     23.21 o
   0   6   4      436.41      460.36     16.44 o
   1   6   4      109.50      213.27     10.58 o
   2   6   4      476.05      536.64     14.02 o
   3   6   4      293.66      358.00     12.51 o
   4   6   4      252.11      320.14     18.86 o
   5   6   4      717.75      724.78     16.74 o
   6   6   4      849.95      787.62     51.26 o
   7   6   4        1.14       17.09      7.16 o
   8   6   4      156.60      146.74      7.84 o
   9   6   4      309.81      279.79      9.99 o
  10   6   4       49.56       56.73      9.67 o
  11   6   4      477.77      500.35     28.05 o
  12   6   4        0.01        1.52     11.61 o
  13   6   4        0.23        6.77      6.15 o
  14   6   4       46.23       42.57      7.84 o
  15   6   4      297.77      268.41     11.27 o
  16   6   4      356.00      335.59     12.78 o
  17   6   4       58.27       26.11      7.52 o
  18   6   4       53.06       51.77      7.84 o
  19   6   4       24.28       24.18      7.52 o
  20   6   4      119.22      122.05      9.57 o
  21   6   4      143.73      132.08     16.92 o
  22   6   4       19.29       22.13      9.19 o
  23   6   4        0.11       -0.04      8.12 o
  24   6   4        0.02       -8.89      8.89 o
  25   6   4       24.36       33.48     13.22 o
  26   6   4       31.82       33.11     13.06 o
  27   6   4        0.06       -4.80     10.58 o
  28   6   4       16.99       20.31      9.21 o
  29   6   4        0.17      -11.90     15.96 o
   1   7   4      469.00      512.94     20.79 o
   2   7   4      120.94      129.09     18.86 o
   3   7   4       46.51       56.09      7.16 o
   4   7   4       48.58       67.64      7.52 o
   5   7   4       85.95       98.52      7.74 o
   6   7   4       54.12       80.78      6.84 o
   7   7   4      268.96      232.67     10.90 o
   8   7   4      280.08      274.34      9.90 o
   9   7   4       87.89       90.05      7.52 o
  10   7   4        9.19       -3.56      7.16 o
  11   7   4       84.49       81.16     22.73 o
  12   7   4       24.84       21.23      7.84 o
  13   7   4      179.86      160.08     15.47 o
  14   7   4      127.81      135.63     10.19 o
  15   7   4        0.94        1.20      8.53 o
  16   7   4       17.24       13.26      9.50 o
  17   7   4       34.41       21.57      6.77 o
  18   7   4       64.17       58.56     10.69 o
  19   7   4      119.34      106.47     11.61 o
  20   7   4        6.32       -1.64     10.15 o
  21   7   4        0.61        0.43      9.21 o
  22   7   4       78.32       65.25     10.58 o
  23   7   4       59.22       67.01     12.25 o
  24   7   4        8.65        9.67      8.81 o
  25   7   4        9.15       10.61     13.06 o
  26   7   4        1.54       -0.53      9.76 o
   0   8   4       78.48       83.17      9.67 o
   1   8   4       13.54       26.10     10.64 o
   2   8   4        3.04       17.41      7.52 o
   3   8   4       59.81       43.95      9.99 o
   4   8   4        1.44        3.38      7.52 o
   5   8   4       36.88       16.48      9.21 o
   6   8   4        8.89       15.47     10.64 o
   7   8   4       33.61       29.14      9.67 o
   8   8   4       26.17       14.99      6.84 o
   9   8   4       20.68       18.42      7.16 o
  10   8   4       19.52       10.64      8.77 o
  11   8   4        6.09       10.14      7.59 o
  12   8   4       46.30       42.06      8.77 o
  13   8   4       14.70       11.57      9.50 o
  14   8   4        7.09        9.75      9.19 o
  15   8   4       36.03       32.68     13.54 o
  16   8   4       11.33       18.86     10.94 o
  17   8   4       25.29        6.98     18.86 o
  18   8   4       21.20       27.60     10.19 o
  19   8   4        6.28        6.77      8.21 o
  20   8   4       32.59       31.80     11.57 o
  21   8   4       45.31       23.28      9.90 o
  22   8   4       28.51       33.51     11.57 o
   1   9   4        3.23        1.04      8.45 o
   2   9   4        5.76        4.84     13.06 o
   3   9   4       14.94       18.83     15.28 o
   4   9   4       62.07       65.48     11.80 o
   5   9   4      101.19       87.01     16.92 o
   6   9   4       29.23       13.09     15.28 o
   7   9   4       75.74       70.11     11.61 o
   8   9   4        0.83       37.41     14.99 o
   9   9   4       68.88       75.91     21.76 o
  10   9   4        0.53       -3.11     10.90 o
  11   9   4       22.80       20.65     12.57 o
  12   9   4        0.67        4.37      8.37 o
  13   9   4       16.20       36.63      9.95 o
  14   9   4        2.39      -10.26     10.26 o
  15   9   4        0.63       14.51      9.57 o
  16   9   4        1.14        9.40      9.28 o
   0  10   4        0.42       56.09     22.24 o
   1  10   4       66.86       19.34     19.34 o
   2  10   4       77.57       58.03     24.18 o
   3  10   4       18.81       14.92     27.08 o
   1   1   5       72.48       58.96      4.84 o
   2   1   5       50.73       57.17      2.32 o
   3   1   5      458.39      518.00      7.52 o
   4   1   5      146.01      192.95      9.67 o
   5   1   5     1070.79     1267.03     15.38 o
   6   1   5        9.61       16.95      2.90 o
   7   1   5     1261.78     1448.86     34.33 o
   8   1   5      155.03      163.97      3.42 o
   9   1   5      145.10      144.34     10.15 o
  10   1   5       27.29       28.74      2.42 o
  11   1   5      122.24      103.09      3.02 o
  12   1   5      112.45      111.22      3.42 o
  13   1   5        6.07        3.87      2.74 o
  14   1   5      229.57      214.49      5.09 o
  15   1   5      204.10      198.70     17.89 o
  16   1   5        6.96        1.74      3.22 o
  17   1   5      188.48      174.44     12.09 o
  18   1   5      102.77       93.34      6.77 o
  19   1   5      549.99      586.20     12.53 o
  20   1   5       15.89       14.73      4.41 o
  21   1   5       72.17       72.08      5.34 o
  22   1   5      173.93      164.00      7.43 o
  23   1   5      329.01      327.19     15.96 o
  24   1   5       48.93       50.65      5.78 o
  25   1   5      193.06      201.30     17.89 o
  26   1   5       18.96       22.06      5.80 o
  27   1   5        8.44       11.12      6.84 o
  28   1   5        2.67        3.82      9.19 o
  29   1   5      103.46      110.01      8.37 o
  30   1   5        3.22        8.26     12.09 o
  31   1   5        2.91        1.45     10.15 o
  32   1   5        0.00       -8.53      8.53 o
  33   1   5       50.47       32.10     13.06 o
  34   1   5        5.19        5.32      9.57 o
   0   2   5     1070.49     1201.18     26.11 o
   1   2   5      277.16      312.92      7.16 o
   2   2   5      395.15      499.40      8.70 o
   3   2   5      241.62      267.73      9.19 o
   4   2   5      978.79     1235.14     49.32 o
   5   2   5      948.22     1148.57     16.92 o
   6   2   5      260.07      325.39      8.70 o
   7   2   5      107.49       92.71      2.42 o
   8   2   5       15.22       18.99      1.73 o
   9   2   5      107.89      107.54      3.02 o
  10   2   5      120.60      104.03      5.32 o
  11   2   5      194.05      179.53     13.06 o
  12   2   5       93.41       90.75      3.71 o
  13   2   5      495.60      455.75     19.83 o
  14   2   5       50.58       43.52      3.93 o
  15   2   5       66.33       56.05      3.93 o
  16   2   5       58.35       53.06      4.41 o
  17   2   5      517.62      485.77     10.88 o
  18   2   5        0.71       -0.97      4.79 o
  19   2   5      379.30      353.00     13.06 o
  20   2   5       13.99       22.17      5.09 o
  21   2   5      285.00      284.49     10.15 o
  22   2   5       92.40       80.09      6.26 o
  23   2   5       19.20       32.23      6.47 o
  24   2   5       28.12       27.49      6.47 o
  25   2   5       57.68       60.35      6.84 o
  26   2   5       28.75       16.26      7.16 o
  27   2   5       79.08       69.56      7.16 o
  28   2   5       16.32       31.36     13.06 o
  29   2   5        2.24        5.45      9.19 o
  30   2   5       18.90        5.49      8.53 o
  31   2   5      104.65       86.89      9.21 o
  32   2   5        3.49        3.57      8.81 o
  33   2   5        1.11       -3.94      8.81 o
  34   2   5        0.72       -6.94     17.89 o
   1   3   5       75.28       68.04      4.84 o
   2   3   5       70.47       67.35      2.32 o
   3   3   5      260.70      218.64      4.79 o
   4   3   5       93.52      102.16      9.19 o
   5   3   5      260.30      279.39      6.44 o
   6   3   5       47.11       45.50      7.74 o
   7   3   5       62.94       61.75      5.80 o
   8   3   5        8.33        4.84      2.90 o
   9   3   5      291.93      285.85      5.78 o
  10   3   5       61.26       52.51      3.87 o
  11   3   5      107.63       90.95      4.10 o
  12   3   5        6.40        5.54      3.36 o
  13   3   5      235.43      203.11      7.25 o
  14   3   5       14.69       10.34      4.10 o
  15   3   5        7.39        7.07      4.41 o
  16   3   5        5.09       -0.13      5.09 o
  17   3   5       70.42       81.40      5.34 o
  18   3   5      629.90      600.44     20.31 o
  19   3   5      563.09      561.24     12.78 o
  20   3   5      243.30      241.70      8.37 o
  21   3   5        6.07       12.35      5.78 o
  22   3   5      144.06      130.84     17.89 o
  23   3   5       26.25       22.04      6.26 o
  24   3   5      180.06      161.93      9.50 o
  25   3   5       84.41       82.26      6.96 o
  26   3   5        2.46        4.57      7.74 o
  27   3   5      105.71       79.25      9.50 o
  28   3   5        0.01        0.04      8.53 o
  29   3   5        0.40       -1.93     13.06 o
  30   3   5        0.06       -3.87      9.57 o
  31   3   5       57.95       56.60      9.50 o
  32   3   5        5.80        7.52      9.06 o
  33   3   5       17.09       16.10     10.19 o
   0   4   5      118.51      111.22      7.74 o
   1   4   5      691.79      744.76     29.98 o
   2   4   5      101.32      100.44      4.41 o
   3   4   5       27.58       28.30      2.49 o
   4   4   5      161.28      154.67      9.19 o
   5   4   5     1020.77     1059.37     54.16 o
   6   4   5       79.71       66.50      5.32 o
   7   4   5       11.49       15.98      2.49 o
   8   4   5        5.45        2.66      2.90 o
   9   4   5       84.15       65.14      5.80 o
  10   4   5       16.41       25.17     11.61 o
  11   4   5        7.47       12.20      3.22 o
  12   4   5      199.74      165.22     15.96 o
  13   4   5       55.22       42.15      4.83 o
  14   4   5        4.68        5.42      4.83 o
  15   4   5        0.24        3.48      5.32 o
  16   4   5      220.34      208.12      8.22 o
  17   4   5       95.42       79.29      5.55 o
  18   4   5       43.85       32.27      5.55 o
  19   4   5      615.86      563.81     13.71 o
  20   4   5        5.13       -0.91      5.78 o
  21   4   5       87.19       76.43      7.43 o
  22   4   5       21.08       24.09      6.74 o
  23   4   5        0.20       -0.14      7.25 o
  24   4   5       34.49       34.43      8.70 o
  25   4   5       34.50       16.88      7.43 o
  26   4   5        1.05       -0.18      7.43 o
  27   4   5       74.19       78.96     14.51 o
  28   4   5       19.29       10.24      9.21 o
  29   4   5       32.97       22.99     13.54 o
  30   4   5       46.58       28.24     10.19 o
  31   4   5       22.08       33.52      9.90 o
   1   5   5        1.10        5.80      3.87 o
   2   5   5       97.08       72.08      4.79 o
   3   5   5     1197.15     1252.85     24.59 o
   4   5   5       67.19       69.99      9.19 o
   5   5   5       10.37       19.58      4.64 o
   6   5   5      120.11      113.32      6.29 o
   7   5   5       80.67       70.01      9.67 o
   8   5   5       88.68       93.46      6.59 o
   9   5   5        8.60       15.36      5.32 o
  10   5   5       13.52       11.61      8.22 o
  11   5   5       46.87       39.54      6.77 o
  12   5   5        0.89        5.32      4.98 o
  13   5   5       22.51       24.43      7.25 o
  14   5   5        6.59       10.15      5.47 o
  15   5   5      160.40      149.47      8.22 o
  16   5   5        1.24        5.32      5.47 o
  17   5   5      419.41      380.93     32.40 o
  18   5   5       41.22       31.03     10.64 o
  19   5   5        1.70        0.00      6.15 o
  20   5   5       25.66       17.89      7.52 o
  21   5   5       14.62       15.96      7.52 o
  22   5   5        1.79        1.93      7.52 o
  23   5   5       23.02       25.34     11.61 o
  24   5   5        4.98        3.34      7.43 o
  25   5   5        7.50       31.17      8.89 o
  26   5   5        3.22       -1.71      9.99 o
  27   5   5        8.18       14.84     11.95 o
  28   5   5        0.38        2.79     13.54 o
  29   5   5      142.20      119.66     32.88 o
   0   6   5        6.13       49.32      9.67 o
   1   6   5      195.63      186.74      8.89 o
   2   6   5       29.66       65.44     10.64 o
   3   6   5      126.79      123.74     12.57 o
   4   6   5        3.98       23.03     14.02 o
   5   6   5       84.15      104.58     14.51 o
   6   6   5      262.51      253.49     17.89 o
   7   6   5        0.14       10.08      5.85 o
   8   6   5       62.50       66.09      6.59 o
   9   6   5        8.32       16.14      5.85 o
  10   6   5       41.18       28.57     14.02 o
  11   6   5      203.02      185.38     23.69 o
  12   6   5        0.81       -7.23     10.64 o
  13   6   5       26.92       22.58      6.74 o
  14   6   5       11.29       17.31      6.77 o
  15   6   5       26.38       29.83      6.84 o
  16   6   5        4.93       -5.32     12.09 o
  17   6   5       59.48       57.46     13.06 o
  18   6   5        9.10        3.73      6.96 o
  19   6   5       62.87       54.10      9.21 o
  20   6   5       24.25       18.59      7.67 o
  21   6   5        4.93       -5.80     10.64 o
  22   6   5        6.11       -2.59      7.59 o
  23   6   5        1.92       -6.62     10.88 o
  24   6   5        0.18       -3.60      8.56 o
  25   6   5        2.41        4.04      6.13 o
  26   6   5       42.09       37.92     21.28 o
  27   6   5        9.24        2.84     10.19 o
   1   7   5       45.86       32.54     13.06 o
   2   7   5       26.28       63.20      8.53 o
   3   7   5      240.22      238.00     14.13 o
   4   7   5      185.72      407.11     38.20 o
   5   7   5      540.24      559.34     39.17 o
   6   7   5       33.53       47.64     12.57 o
   7   7   5       41.43       33.77     11.12 o
   8   7   5       27.90       33.46      7.46 o
   9   7   5      253.16      175.51     21.28 o
  10   7   5       24.88       24.93      9.19 o
  11   7   5      118.16       83.42      7.87 o
  12   7   5       82.48       68.68     11.12 o
  13   7   5        6.08       -7.67      7.67 o
  14   7   5        8.12       10.04      8.58 o
  15   7   5       21.30       19.07      7.16 o
  16   7   5        0.46        3.87     14.99 o
  17   7   5        2.48       12.80      8.70 o
  18   7   5       48.33       22.21      9.81 o
  19   7   5        1.78        0.73      7.87 o
  20   7   5        3.09       -3.65      8.81 o
  21   7   5        0.02       -0.48      8.21 o
  22   7   5        5.76       33.34     24.18 o
  23   7   5       35.62       16.67     15.47 o
   0   8   5       57.28       61.90     11.61 o
   1   8   5       23.23       17.41     18.38 o
   2   8   5       20.89       24.07     16.44 o
   3   8   5       37.28       24.07     12.09 o
   4   8   5       10.99       35.72     10.64 o
   5   8   5      124.94      143.35     18.38 o
   6   8   5       17.45       36.75     11.61 o
   7   8   5       87.39      112.53     14.84 o
   8   8   5       23.66       28.73     21.28 o
   9   8   5       54.76       53.47     13.01 o
  10   8   5        0.06       16.44      9.67 o
  11   8   5        8.47       16.42     14.69 o
  12   8   5        2.31       -9.40      9.76 o
  13   8   5       20.94       21.83     11.61 o
  14   8   5        0.04       18.38     16.44 o
  15   8   5       20.38       13.54     11.61 o
  16   8   5        2.81       14.51     16.44 o
  17   8   5       54.15       26.11     15.47 o
  18   8   5        2.06      -17.41     17.41 o
  19   8   5       11.76        4.57     21.76 o
   2   9   5        8.19       -7.74     24.18 o
   3   9   5       27.52       17.41     14.86 o
   4   9   5        3.74      -12.51     12.51 o
   5   9   5        0.02       28.51     23.69 o
   6   9   5       21.44       35.78     28.05 o
   8   9   5        0.29        6.48     13.91 o
   9   9   5       18.69        3.84     13.42 o
  10   9   5       10.80      -10.64     12.57 o
  11   9   5        4.08      -14.51     25.15 o
  12   9   5       22.49       11.17     18.86 o
   0   0   6     2092.73     2408.17     67.70 o
   1   0   6      983.03     1122.84     21.28 o
   2   0   6      790.81     1104.47     24.18 o
   3   0   6      742.11      894.60     19.34 o
   4   0   6       31.60       34.82      3.87 o
   5   0   6     1127.88     1324.98     24.18 o
   6   0   6     1473.25     1757.29     33.85 o
   7   0   6       22.18       17.41      2.90 o
   8   0   6       92.93      112.19      4.84 o
   9   0   6     2025.02     2444.92     54.16 o
  10   0   6      554.86      536.76     15.47 o
  11   0   6      158.15      142.17      6.77 o
  12   0   6      381.58      328.83     10.64 o
  13   0   6       86.87       69.63      6.77 o
  14   0   6      648.26      578.35     17.41 o
  15   0   6     2129.31     2081.28     54.16 o
  16   0   6      203.05      171.18      8.70 o
  17   0   6      241.77      186.66      8.70 o
  18   0   6       70.59       59.96      6.77 o
  19   0   6       74.05       67.70      7.74 o
  20   0   6       25.25       16.44      6.77 o
  21   0   6       59.85       57.06      6.77 o
  22   0   6      369.43      350.10     14.51 o
  23   0   6       65.24       52.23      8.70 o
  24   0   6       94.14       72.54      8.70 o
  25   0   6        6.03        1.93      7.74 o
  26   0   6      109.67      122.83     10.64 o
  27   0   6       91.02       96.71     11.61 o
  28   0   6       69.15       60.93     12.57 o
  29   0   6       32.49       33.85     12.57 o
  30   0   6       42.13       32.88     11.61 o
  31   0   6       21.83       -8.70     12.57 o
  32   0   6       10.52      107.35     25.15 o
   1   1   6      975.02     1067.15     17.43 o
   2   1   6       67.53       60.24      4.84 o
   3   1   6      341.12      357.26      6.74 o
   4   1   6        4.96        7.41      1.61 o
   5   1   6        1.40        7.38      2.42 o
   6   1   6      155.04      172.56      4.41 o
   7   1   6      803.83      878.81     26.60 o
   8   1   6      175.89      145.59      4.10 o
   9   1   6       37.35       25.29      2.42 o
  10   1   6        8.95        4.97      2.32 o
  11   1   6       36.88       33.00      3.02 o
  12   1   6      231.94      240.82      6.15 o
  13   1   6      348.21      335.55      8.12 o
  14   1   6       80.71       90.28      4.41 o
  15   1   6       38.09       33.62      6.29 o
  16   1   6       90.26       67.71      4.79 o
  17   1   6      302.58      277.19      8.21 o
  18   1   6      135.19      132.06      5.47 o
  19   1   6        0.72       -2.45      5.09 o
  20   1   6      470.71      427.22     17.41 o
  21   1   6        6.97       14.08      8.22 o
  22   1   6      212.26      192.32     12.57 o
  23   1   6        1.91        3.38      4.79 o
  24   1   6        0.47        1.37      9.67 o
  25   1   6       52.75       47.04      6.04 o
  26   1   6       11.53       15.96      7.52 o
  27   1   6        0.44       -0.59      7.84 o
  28   1   6        1.62       -8.05      8.05 o
  29   1   6       24.68       19.54     10.19 o
  30   1   6       18.08       10.68     13.06 o
  31   1   6        0.95       12.61      8.53 o
  32   1   6        3.89        7.04     17.41 o
   0   2   6        2.60       11.61      4.84 o
   1   2   6       31.95       39.96      3.22 o
   2   2   6       19.56       18.95      4.35 o
   3   2   6        0.32       -0.21      3.02 o
   4   2   6      418.51      477.77     11.12 o
   5   2   6        6.45        4.84      3.38 o
   6   2   6      284.94      266.70      5.85 o
   7   2   6       97.60      101.19      3.71 o
   8   2   6      133.98      107.31      5.32 o
   9   2   6       50.40       47.39      3.22 o
  10   2   6        0.00        0.14      1.80 o
  11   2   6       77.64       79.12      3.22 o
  12   2   6       27.06       29.15      4.35 o
  13   2   6        3.57        3.09      3.87 o
  14   2   6        0.67       -1.74      3.22 o
  15   2   6       69.22       67.65      4.64 o
  16   2   6       82.96       71.21      4.64 o
  17   2   6       48.03       45.94      4.79 o
  18   2   6      284.52      260.31      8.81 o
  19   2   6       11.70        6.29      4.79 o
  20   2   6       14.30       15.78      5.34 o
  21   2   6       67.39       54.75      6.29 o
  22   2   6       55.72       44.17      6.77 o
  23   2   6       10.52        9.87      6.47 o
  24   2   6        6.43        9.86      7.16 o
  25   2   6       96.57       88.41      9.67 o
  26   2   6       16.75       14.35      7.87 o
  27   2   6        1.75        7.10      8.58 o
  28   2   6       20.43       18.81      9.06 o
  29   2   6        8.92       15.99     10.19 o
  30   2   6        7.11        6.70      8.81 o
  31   2   6        3.47       -4.48      9.21 o
   1   3   6       20.57       21.59      3.71 o
   2   3   6      898.63      973.36     20.79 o
   3   3   6       53.23       47.63      3.46 o
   4   3   6      230.68      226.48      9.19 o
   5   3   6        9.82        8.38      2.60 o
   6   3   6       43.72       46.80      3.02 o
   7   3   6       61.27       72.84     11.61 o
   8   3   6        0.00       -4.84      5.32 o
   9   3   6      531.36      498.81     24.66 o
  10   3   6      261.10      252.94      7.16 o
  11   3   6        0.36       -3.36      3.36 o
  12   3   6      427.62      430.68     11.14 o
  13   3   6      758.94      744.52     18.11 o
  14   3   6       13.14        4.01      9.19 o
  15   3   6      235.11      209.87      6.96 o
  16   3   6       13.38       13.15      4.83 o
  17   3   6       52.43       57.71      5.55 o
  18   3   6       71.37       60.51      5.80 o
  19   3   6      473.11      450.82     18.38 o
  20   3   6       15.49       27.05      8.22 o
  21   3   6       20.15        8.52      7.16 o
  22   3   6       23.28        6.73      8.12 o
  23   3   6      250.15      243.42     32.40 o
  24   3   6       15.40       10.64      7.52 o
  25   3   6       58.65       56.65     20.31 o
  26   3   6        1.19        4.98     11.61 o
  27   3   6      200.00      204.34     12.78 o
  28   3   6       12.62       12.19      9.66 o
  29   3   6       46.92       39.20     10.19 o
  30   3   6       12.82       20.98      9.76 o
   0   4   6      492.03      485.50     20.31 o
   1   4   6       19.86       23.69      4.23 o
   2   4   6        2.28        1.93      6.29 o
   3   4   6        3.32        5.32      8.70 o
   4   4   6       93.98       69.64     11.61 o
   5   4   6      273.42      248.18      8.20 o
   6   4   6        6.45        7.44      3.54 o
   7   4   6      103.11       81.93      5.78 o
   8   4   6       57.59       59.31      5.34 o
   9   4   6      212.86      194.28     28.53 o
  10   4   6      112.72       96.11      7.16 o
  11   4   6      107.18      122.25      9.08 o
  12   4   6       82.93       84.74      8.56 o
  13   4   6      213.73      176.58      9.81 o
  14   4   6       57.84       64.11     13.54 o
  15   4   6      503.22      480.12     14.31 o
  16   4   6       69.16       51.21      6.47 o
  17   4   6       23.48       15.47      7.16 o
  18   4   6        0.12       -3.82      8.22 o
  19   4   6        0.04        0.75      7.16 o
  20   4   6        3.25        6.49      8.45 o
  21   4   6      231.38      177.57     12.15 o
  22   4   6       52.84       31.36     11.27 o
  23   4   6        4.47        3.33      8.56 o
  24   4   6       35.86       20.01      9.48 o
  25   4   6       73.92       43.83     12.30 o
  26   4   6        4.61        7.01     10.88 o
  27   4   6       76.80       67.70     18.38 o
  28   4   6       11.43       13.54     12.57 o
  29   4   6       66.55       44.49     17.41 o
   1   5   6      116.99      100.49      8.89 o
   2   5   6        0.17       25.35      7.25 o
   3   5   6        4.25       10.11      7.43 o
   4   5   6        6.33       39.46      9.50 o
   5   5   6      367.51      356.90     13.63 o
   6   5   6       17.56       66.50     34.33 o
   7   5   6      309.81      232.72     11.63 o
   8   5   6        1.08        2.90      8.70 o
   9   5   6       65.66       67.85      8.34 o
  10   5   6       21.67       30.95     10.64 o
  11   5   6       50.56       42.55     10.64 o
  12   5   6       17.43        9.67      9.67 o
  13   5   6        0.65        2.99      7.43 o
  14   5   6        0.09        2.83      8.77 o
  15   5   6       39.17       35.96     30.95 o
  16   5   6       28.44       40.45     10.45 o
  17   5   6       80.82       62.86      9.08 o
  18   5   6       21.93       16.44     10.64 o
  19   5   6        1.07        2.90     11.61 o
  20   5   6       13.76      -11.61     11.61 o
  21   5   6       11.61        0.00      9.67 o
  22   5   6       13.04       17.41     11.61 o
  23   5   6       16.24       11.61     10.64 o
  24   5   6       13.94       -4.84      8.70 o
  25   5   6        7.45        0.97     11.61 o
  26   5   6        2.07        0.00     14.51 o
  27   5   6        3.66       21.28     13.54 o
   0   6   6       21.43       97.68     13.54 o
   1   6   6      210.53      214.61     34.33 o
   2   6   6       39.58       99.82     10.58 o
   3   6   6      169.19      168.03     15.00 o
   4   6   6       16.15       51.12     19.83 o
   5   6   6      112.59      125.88     25.63 o
   6   6   6       11.47       23.56      9.19 o
   7   6   6       39.80       43.56      9.57 o
   8   6   6        0.06       26.79      9.21 o
   9   6   6      176.16      169.99     12.51 o
  10   6   6        3.33        2.34     18.38 o
  11   6   6      129.23      116.74     12.15 o
  12   6   6        2.96        7.85      8.53 o
  13   6   6       28.57       26.75     10.88 o
  14   6   6       80.68       77.22     15.96 o
  15   6   6       94.33       75.83     11.70 o
  16   6   6       15.38        3.87     11.61 o
  17   6   6        1.21       -7.74     11.61 o
  18   6   6       23.12       27.08     11.61 o
  19   6   6        3.48       -7.79     11.09 o
  20   6   6       10.20       -5.80     10.64 o
  21   6   6       13.36       -0.97     11.61 o
  22   6   6       18.44       -0.97      6.77 o
  23   6   6       12.94        2.90      9.67 o
  24   6   6        8.97       -3.87      8.70 o
   1   7   6       49.71       53.96     10.82 o
   2   7   6       87.69       79.17     12.31 o
   3   7   6       87.53       93.32     13.42 o
   4   7   6       13.30       29.40     13.22 o
   5   7   6        0.71        3.38     10.15 o
   6   7   6        0.01       26.30     14.01 o
   7   7   6      148.83      104.08     11.27 o
   8   7   6       32.98       62.79     21.76 o
   9   7   6       47.88       71.80     11.27 o
  10   7   6       21.28       27.02     17.41 o
  11   7   6       20.38       43.52     14.51 o
  12   7   6       28.09       19.34      8.89 o
  13   7   6      128.62       93.05     11.81 o
  14   7   6       17.71        6.77     11.61 o
  15   7   6        2.40       -8.70     14.51 o
  16   7   6        0.21       -2.90     10.64 o
  17   7   6       24.85       27.08     11.61 o
  18   7   6        9.75       12.57      9.67 o
  19   7   6       20.48        8.70     10.64 o
  20   7   6        0.03        4.84      9.67 o
   1   8   6       10.10       13.54     11.61 o
   2   8   6        0.20        5.94     15.47 o
   3   8   6       17.75        4.49     16.06 o
   4   8   6        9.67       28.27     11.39 o
   5   8   6       30.77       22.24     20.31 o
   6   8   6        5.60       12.63     11.42 o
   7   8   6       18.87       13.04      9.90 o
   8   8   6       17.15       43.04     15.73 o
   9   8   6        3.10       -2.42     14.51 o
  10   8   6        0.01       -3.12      8.77 o
  11   8   6        3.22       -6.77     15.47 o
  12   8   6        4.53       -1.93     13.54 o
  13   8   6       14.60        5.32      9.95 o
  14   8   6        1.89       13.54     16.44 o
   1   1   7       61.44       74.47      5.47 o
   2   1   7      220.77      310.91      8.53 o
   3   1   7       94.29      126.38      6.47 o
   4   1   7      129.27      151.13      6.47 o
   5   1   7        3.67        7.66      3.93 o
   6   1   7       20.56       13.54      4.35 o
   7   1   7      150.85      186.03     23.21 o
   8   1   7      172.14      222.62     20.79 o
   9   1   7      273.27      315.51     19.34 o
  10   1   7      142.09      153.92     20.79 o
  11   1   7        0.16        6.04      3.93 o
  12   1   7      226.69      252.68     16.44 o
  13   1   7       43.64       37.96      8.22 o
  14   1   7       12.52       10.41      5.09 o
  15   1   7        1.35        3.87      8.70 o
  16   1   7        3.67        0.97      5.19 o
  17   1   7       17.40       18.12      6.39 o
  18   1   7        1.08       -5.13      8.00 o
  19   1   7      101.46      109.77      9.50 o
  20   1   7       65.05       55.85     14.02 o
  21   1   7        8.38       -2.76     10.64 o
  22   1   7       27.17       33.30      9.66 o
  23   1   7      214.88      270.16     19.80 o
  24   1   7       36.34       28.61      9.76 o
  25   1   7        2.22        7.74     13.54 o
  26   1   7        3.59      -13.06     13.06 o
  27   1   7        1.29      -10.38     11.39 o
  28   1   7        0.16       20.63     12.98 o
  29   1   7       24.04       30.08     18.86 o
   0   2   7       54.75       56.09      6.77 o
   1   2   7      255.64      323.02      8.53 o
   2   2   7       18.59       21.23      3.93 o
   3   2   7      119.96      121.33      5.34 o
   4   2   7        0.19       -2.75      4.10 o
   5   2   7       86.76      112.34     10.64 o
   6   2   7        4.44        4.69      4.10 o
   7   2   7       15.89       15.92      7.74 o
   8   2   7        4.52        6.47      4.10 o
   9   2   7       55.56       43.30      4.83 o
  10   2   7       31.74       29.86      5.09 o
  11   2   7      914.10     1133.24     25.79 o
  12   2   7        3.17       20.19      6.29 o
  13   2   7      301.31      266.84     18.38 o
  14   2   7      214.39      203.84     27.56 o
  15   2   7       40.87       36.93      6.59 o
  16   2   7       65.67       51.82      8.70 o
  17   2   7      181.08      179.31     11.12 o
  18   2   7       10.80        1.04      7.00 o
  19   2   7      123.79      104.45      9.67 o
  20   2   7        4.43       -7.74      7.74 o
  21   2   7       13.21        0.00      8.70 o
  22   2   7       83.13       53.19      9.67 o
  23   2   7       52.10       52.88     13.54 o
  24   2   7       55.32       28.42     12.30 o
  25   2   7      182.66      191.89     14.05 o
  26   2   7        0.52        1.93     12.44 o
  27   2   7        0.01       -6.29      9.85 o
  28   2   7       35.20       39.49     13.92 o
   1   3   7       69.59       64.09      5.78 o
   2   3   7        0.86        5.22      5.09 o
   3   3   7      312.02      279.71     35.30 o
   4   3   7        3.12        3.60      6.13 o
   5   3   7      138.33      140.49     10.15 o
   6   3   7       62.72       71.63      6.26 o
   7   3   7      300.21      270.80     11.61 o
   8   3   7      103.38      116.18     26.11 o
   9   3   7      279.32      274.23     41.10 o
  10   3   7       16.71       12.40      5.55 o
  11   3   7       42.63       29.36      9.67 o
  12   3   7       17.00       18.99     13.06 o
  13   3   7        5.44        4.44      8.22 o
  14   3   7        2.87       -3.78      6.20 o
  15   3   7        0.67        2.44      7.00 o
  16   3   7       16.67       12.57      8.70 o
  17   3   7        2.69        2.68      7.07 o
  18   3   7       17.87       14.69      8.11 o
  19   3   7       62.50       50.54      9.19 o
  20   3   7       48.36       43.52      8.70 o
  21   3   7        1.01        3.87      8.70 o
  22   3   7        2.63       -7.74      8.70 o
  23   3   7       50.25       40.62      9.67 o
  24   3   7        5.70        4.84     10.64 o
  25   3   7        0.11      -12.57     17.41 o
  26   3   7       19.27       45.46     17.41 o
  27   3   7        0.00       -3.87     15.47 o
   0   4   7      267.81      279.50     28.05 o
   1   4   7      125.22      135.07      8.93 o
   2   4   7        1.55       10.81      5.78 o
   3   4   7        1.65        4.12      6.26 o
   4   4   7      151.18      120.07      7.67 o
   5   4   7      172.29      195.43     20.31 o
   6   4   7       11.06       -2.39      5.55 o
   7   4   7        9.33        0.97      8.70 o
   8   4   7        8.06        5.80      7.74 o
   9   4   7        3.73       13.67      7.25 o
  10   4   7        9.89       20.19      7.59 o
  11   4   7        0.08        3.58      6.74 o
  12   4   7      114.98       95.52     12.57 o
  13   4   7       87.43       74.30      8.37 o
  14   4   7       23.16       23.86      9.21 o
  15   4   7        7.07       24.18     16.44 o
  16   4   7      132.29      151.14     10.54 o
  17   4   7      107.93      114.60     34.82 o
  18   4   7       56.41       41.16     20.31 o
  19   4   7        1.40        2.90      9.67 o
  20   4   7        9.79       -3.87     10.64 o
  21   4   7        1.27        1.93     11.61 o
  22   4   7       24.09        5.80     12.57 o
  23   4   7        1.84       -4.84     10.64 o
  24   4   7        0.25        1.93     12.57 o
  25   4   7        6.28        0.00     14.51 o
  26   4   7        7.27       -0.97     13.54 o
   1   5   7      268.16      268.08     12.94 o
   2   5   7      203.99      204.44     11.63 o
   3   5   7       22.84       46.97     11.61 o
   4   5   7       93.11       70.02      9.21 o
   5   5   7       11.56       19.67      8.12 o
   6   5   7       10.25        4.12      7.84 o
   7   5   7       72.20       96.04     10.19 o
   8   5   7       21.25       16.07      8.56 o
   9   5   7       39.72       41.98     11.12 o
  10   5   7       40.52       36.14      9.95 o
  11   5   7       17.14       31.26     14.51 o
  12   5   7       56.78       58.07     11.27 o
  13   5   7       70.36       58.01     13.06 o
  14   5   7       24.26       16.69      8.77 o
  15   5   7       28.74       24.88     10.54 o
  16   5   7       16.56       19.34     10.64 o
  17   5   7        0.04      -10.64     10.64 o
  18   5   7        2.17       11.61     12.57 o
  19   5   7       23.67       10.48     13.06 o
  20   5   7        0.29        2.10     12.40 o
  21   5   7        5.04       14.51     12.57 o
  22   5   7        0.89       -7.74     11.61 o
  23   5   7        9.74        2.90     13.54 o
   0   6   7       13.23       37.72     19.34 o
   1   6   7       82.95       81.39     19.83 o
   2   6   7        4.25       46.41     47.87 o
   3   6   7       32.75       29.70     15.96 o
   4   6   7       13.02       24.80     14.99 o
   5   6   7       41.97       46.48      9.90 o
   6   6   7       65.44       47.54     16.44 o
   7   6   7        9.61        5.43      8.81 o
   8   6   7       11.74       21.10     18.38 o
   9   6   7       17.81       14.36      9.42 o
  10   6   7        6.98       19.83     11.42 o
  11   6   7       86.01       67.87     24.18 o
  12   6   7        4.80        6.50     11.54 o
  13   6   7       34.54       23.10     21.28 o
  14   6   7        0.00       -3.21     11.70 o
  15   6   7        6.26       -1.93     13.54 o
  16   6   7        2.17       -5.80     11.61 o
  17   6   7        0.32        5.96     11.42 o
  18   6   7       12.53        7.76     13.14 o
  19   6   7        1.91       -1.73     11.54 o
  20   6   7        1.04       -5.80     14.51 o
   1   7   7        2.31       -7.56     14.86 o
   2   7   7        0.03       -6.18     14.02 o
   3   7   7       55.41       35.16     12.31 o
   4   7   7       11.50       27.81     10.69 o
   5   7   7       49.51       49.56     13.91 o
   6   7   7        0.11       -7.14     10.69 o
   7   7   7        1.55        5.60     14.02 o
   8   7   7        7.58       19.34     10.26 o
   9   7   7        5.99        2.64     11.12 o
  10   7   7        1.28        7.12     11.14 o
  11   7   7       66.61       44.83     13.47 o
  12   7   7       45.08       31.68     12.57 o
  13   7   7        2.04      -13.54     15.47 o
  14   7   7        1.10       23.36     18.38 o
  15   7   7       47.16       18.38     13.54 o
   0   8   7        4.19       14.51     14.51 o
   1   8   7        3.53        6.29     14.36 o
   2   8   7        2.87       -1.45      9.57 o
   3   8   7        5.04      -16.82     16.95 o
   4   8   7        2.50      -10.69     10.69 o
   5   8   7        1.64        2.42     15.74 o
   6   8   7       36.54       10.42     15.10 o
   0   0   8      267.76      306.58     17.41 o
   1   0   8       90.33      105.42      8.70 o
   2   0   8       64.27       77.37      8.70 o
   3   0   8        0.22       -6.77      7.74 o
   4   0   8        9.54        7.74      7.74 o
   5   0   8      954.42     1068.69     28.05 o
   6   0   8        4.66       17.41      8.70 o
   7   0   8      115.08      184.72     13.54 o
   8   0   8       26.99       68.67     11.61 o
   9   0   8     1879.26     2308.55     72.54 o
  10   0   8       69.99       64.80     14.51 o
  11   0   8       61.51       65.77     13.54 o
  12   0   8        0.65      -11.61     11.61 o
  13   0   8      158.53      153.77     16.44 o
  14   0   8        0.01        0.97     14.51 o
  15   0   8      321.19      329.79     17.41 o
  16   0   8        0.95       27.08     13.54 o
  17   0   8        2.25        3.87     12.57 o
  18   0   8        9.08       19.34     14.51 o
  19   0   8        0.44       -7.74     23.21 o
  20   0   8        0.12        0.97     13.54 o
  21   0   8       22.67       10.64     17.41 o
  22   0   8      121.70      135.40     30.95 o
  23   0   8       20.01       22.24     23.21 o
  24   0   8       40.49       44.49     24.18 o
  25   0   8       17.82       18.38     29.01 o
  26   0   8        0.14       15.47     14.51 o
   1   1   8        1.83        3.41      5.78 o
   2   1   8       26.87       24.59      8.70 o
   3   1   8       28.01       25.71      5.47 o
   4   1   8        2.56        9.67      9.67 o
   5   1   8      150.76      154.93      7.16 o
   6   1   8       24.21       38.73     13.06 o
   7   1   8      695.32      744.78     17.43 o
   8   1   8       45.39       49.82      6.04 o
   9   1   8      128.88      171.83      8.89 o
  10   1   8        2.83        5.64     12.57 o
  11   1   8        9.01       13.06     16.44 o
  12   1   8       40.22       53.05      8.53 o
  13   1   8       21.07       26.11      7.52 o
  14   1   8       49.15       60.28     12.57 o
  15   1   8        5.58       15.93     14.51 o
  16   1   8       49.81       55.13     11.42 o
  17   1   8        7.67       12.81     11.80 o
  18   1   8        4.87       11.36     10.58 o
  19   1   8       12.50       27.92     15.28 o
  20   1   8        5.31       33.24     16.49 o
  21   1   8       10.80       14.14     29.50 o
  22   1   8        0.21       19.39     26.11 o
  23   1   8        8.01       14.91     20.31 o
  24   1   8       16.28       34.55     15.96 o
  25   1   8       11.95       14.82     28.05 o
   0   2   8       71.71       33.85      9.67 o
   1   2   8        1.60        8.19      8.22 o
   2   2   8       63.58       77.10     14.99 o
   3   2   8        0.43       -2.49      6.96 o
   4   2   8        7.59       16.20     10.15 o
   5   2   8        3.12       12.17     10.19 o
   6   2   8        0.92       -2.02     10.88 o
   7   2   8        1.71       -2.49     11.61 o
   8   2   8       15.97       28.67     13.54 o
   9   2   8        0.00      -11.09     11.09 o
  10   2   8       14.44       36.27     12.44 o
  11   2   8        0.03        3.87     11.61 o
  12   2   8       26.52       23.97     10.90 o
  13   2   8       38.70       44.26     17.43 o
  14   2   8        4.63       -2.14      7.84 o
  15   2   8       11.24       -0.35     12.68 o
  16   2   8        4.82       -5.80     15.47 o
  17   2   8       32.12       38.85     29.01 o
  18   2   8       25.68       16.44     23.21 o
  19   2   8       21.47       20.31     22.24 o
  20   2   8        0.10       -8.70     16.44 o
  21   2   8        7.23       12.57     30.95 o
  22   2   8        9.94        4.84     26.11 o
  23   2   8        2.47      -16.44     33.85 o
  24   2   8       18.29       15.47     26.11 o
  25   2   8        0.55        1.93     20.31 o
   1   3   8      142.40      141.09    106.87 o
   2   3   8       81.14       82.94     10.15 o
   3   3   8      107.22      132.15     10.64 o
   4   3   8       43.19       54.15     14.01 o
   5   3   8        5.03       15.15      9.06 o
   6   3   8        4.79       10.50     12.57 o
   7   3   8       91.75      116.64     11.63 o
   8   3   8        0.35       23.91     17.89 o
   9   3   8        3.96        0.28     11.61 o
  10   3   8        0.20        5.35     11.09 o
  11   3   8       10.18       21.10     15.00 o
  12   3   8       13.15       -0.24      9.95 o
  13   3   8       42.09       64.16     13.76 o
  14   3   8        2.43       11.15     10.19 o
  15   3   8      349.62      372.73     59.48 o
  16   3   8       13.15       15.12     19.83 o
  17   3   8      152.67      160.20     16.15 o
  18   3   8        0.11        6.30     15.21 o
  19   3   8       79.11       34.56     34.82 o
  20   3   8        0.77        6.85     12.25 o
  21   3   8        4.53       12.30     11.61 o
  22   3   8        0.44      -26.11     26.11 o
  23   3   8       15.62       30.95     33.85 o
   0   4   8       20.87       -5.80      8.70 o
   1   4   8       15.12       10.91      8.70 o
   2   4   8        0.80       -2.90      6.15 o
   3   4   8        7.45        8.61      8.06 o
   4   4   8        9.14        3.68      9.67 o
   5   4   8      116.08       93.04     26.11 o
   6   4   8        7.32       23.48     13.22 o
   7   4   8       45.94       60.91     13.42 o
   8   4   8        0.49        7.14     12.70 o
   9   4   8      124.21      132.96     38.20 o
  10   4   8        0.38       -2.82     10.82 o
  11   4   8        0.03        1.49     11.99 o
  12   4   8        2.21       14.20     10.88 o
  13   4   8      182.49      168.66     30.46 o
  14   4   8        8.53        9.34     12.89 o
  15   4   8      162.54      202.50     70.12 o
  16   4   8        0.36        8.66     13.55 o
  17   4   8       65.81       83.93     16.81 o
  18   4   8        0.18       37.73     22.30 o
  19   4   8       15.58       14.63     28.05 o
  20   4   8        0.89        7.21     14.20 o
  21   4   8       25.30       -8.26     17.28 o
   1   5   8       15.67       15.94      8.70 o
   2   5   8        0.81        0.93     12.09 o
   3   5   8       11.80       11.68      8.81 o
   4   5   8        4.15       -0.63      7.67 o
   5   5   8       38.75       18.64     11.06 o
   6   5   8        1.03       -0.81      8.12 o
   7   5   8       16.12       13.54     11.06 o
   8   5   8        0.14        9.71      7.59 o
   9   5   8       33.25       44.03     17.35 o
  10   5   8        0.94        0.00     22.24 o
  11   5   8       18.23       10.17     11.84 o
  12   5   8        0.29       37.72     28.05 o
  13   5   8        0.63       10.15     17.78 o
  14   5   8        4.03        8.70     15.33 o
  15   5   8        0.46      -11.61     24.18 o
  16   5   8        0.64       -2.90     19.34 o
  17   5   8       24.51        4.84     20.31 o
  18   5   8        0.01      -17.41     28.05 o
   0   6   8        0.73        7.74     13.54 o
   1   6   8       17.95       22.66      9.50 o
   2   6   8        1.09        8.18     12.09 o
   3   6   8        2.23       14.92      9.28 o
   4   6   8        5.53        0.43     14.51 o
   5   6   8       26.79       30.46     10.26 o
   6   6   8        0.00      -14.31     14.31 o
   7   6   8        0.19       -4.54      8.81 o
   8   6   8        4.73       12.22     10.54 o
   9   6   8       54.58       33.45     11.80 o
  10   6   8        2.09       11.99     15.28 o
  11   6   8        0.03       -9.81     11.61 o
  12   6   8        3.33       17.52     25.15 o
  13   6   8       12.36       -6.53     13.71 o
   1   7   8       12.50       24.66     28.05 o
   2   7   8        0.03        6.66     30.95 o
   3   7   8       27.64       10.37     11.12 o
   4   7   8        0.05        6.80      8.87 o
   5   7   8        2.81       -1.55      8.05 o
   1   1   9      104.10      128.32     13.91 o
   2   1   9        2.22       12.57     10.26 o
   3   1   9        7.45       10.64      9.90 o
   4   1   9       23.46       36.25      9.76 o
   5   1   9        0.16       10.03     12.51 o
   6   1   9       10.49       16.21     12.31 o
   7   1   9      109.95      154.87     15.10 o
   8   1   9       32.02       22.28      9.99 o
   9   1   9       48.88       42.88     13.71 o
  10   1   9        1.89        8.65     17.41 o
  11   1   9        0.19       -6.20     28.05 o
  12   1   9        2.82       13.93     12.88 o
  13   1   9       14.47        3.73     16.74 o
  14   1   9        4.34        7.82     11.12 o
  15   1   9        3.07        2.22     10.45 o
  16   1   9        6.77       32.11     14.63 o
  17   1   9        0.12        5.20     12.44 o
  18   1   9       51.39       67.34     19.34 o
  19   1   9       13.71       11.99     12.88 o
  20   1   9        0.90       -7.95      9.06 o
   0   2   9       33.22        2.90     22.24 o
   1   2   9       57.27       71.67     12.88 o
   2   2   9       60.93       63.59     18.38 o
   3   2   9       44.43       37.72      9.57 o
   4   2   9       46.12       56.51     17.43 o
   5   2   9        6.53       14.12     12.88 o
   6   2   9       35.30       47.30     13.03 o
   7   2   9        4.43        6.88      8.77 o
   8   2   9       10.22       18.86     17.74 o
   9   2   9      107.64       79.22     13.18 o
  10   2   9       70.77       91.39     18.11 o
  11   2   9      262.89      288.49     21.47 o
  12   2   9        0.77       18.56     14.18 o
  13   2   9       46.76       41.18     15.37 o
  14   2   9        7.47       -4.45     18.11 o
  15   2   9        0.51       19.34     19.34 o
  16   2   9       62.69      110.25     30.95 o
  17   2   9        6.04        0.97     15.47 o
  18   2   9        0.32       13.76     12.30 o
  19   2   9        1.41       19.23     17.41 o
   1   3   9       10.65       15.12     10.54 o
   2   3   9        6.21       -9.08      9.08 o
   3   3   9        0.12        2.98     11.81 o
   4   3   9        5.06       13.21     21.28 o
   5   3   9       31.01       12.09     10.15 o
   6   3   9        4.71       -1.66     15.52 o
   7   3   9       72.14       76.34     19.34 o
   8   3   9        0.20       -3.50     16.40 o
   9   3   9       38.10       47.78     12.11 o
  10   3   9        0.03        3.77     14.79 o
  11   3   9        0.00       15.21      9.76 o
  12   3   9        4.05      -13.91     13.91 o
  13   3   9        2.21       13.45     15.48 o
  14   3   9       13.88        6.51     10.15 o
  15   3   9        0.29      142.83    197.78 o
  16   3   9       12.46        7.44     30.95 o
  17   3   9        0.79      -16.45     16.45 o
  18   3   9        6.35       20.31     21.28 o
   0   4   9       28.84        1.93      8.70 o
   1   4   9        4.08        4.77     18.72 o
   2   4   9        0.00       -8.87     17.43 o
   3   4   9        1.21        7.25     18.46 o
   4   4   9        8.40      -13.85     26.11 o
   5   4   9       17.74       73.81     37.72 o
   6   4   9       29.36       29.23     19.34 o
   7   4   9        1.24       -5.78     10.46 o
   8   4   9       54.99       35.82     31.92 o
   9   4   9        6.88        4.42     12.57 o
  10   4   9        1.00       -2.98      8.12 o
  11   4   9        0.00       -2.59     11.33 o
  12   4   9        3.35        5.80     19.80 o
  13   4   9       67.82       79.65     21.47 o
  14   4   9        7.44       14.94      8.56 o
  15   4   9        9.46       33.85     21.88 o
   1   5   9        3.70       10.69     24.66 o
   2   5   9       12.52        0.30      9.90 o
   3   5   9       19.33       37.31     19.48 o
   4   5   9        9.49       -5.80     17.10 o
   5   5   9        0.98       18.99     15.03 o
   6   5   9       21.65       21.32     28.05 o
   7   5   9        0.83       -6.83      6.83 o
   8   5   9       10.73       -4.99     41.59 o
   9   5   9       44.09       86.16     44.00 o
  10   5   9        6.88        7.10     20.10 o
   0   0  10      203.42      179.89     28.05 o
   1   0  10       11.06       -1.93     18.38 o
   2   0  10       18.02       -7.74     16.44 o
   3   0  10        0.21      -24.18     30.95 o
   4   0  10       12.88       45.46     25.15 o
   5   0  10       61.69       72.54     26.11 o
   6   0  10        1.30       16.44     25.15 o
   7   0  10       39.76       52.23     27.08 o
   8   0  10        0.21       11.61     28.05 o
   9   0  10      221.18      357.84     41.59 o
  10   0  10        1.93       32.88     25.15 o
  11   0  10        5.98        9.67     30.95 o
  12   0  10       12.29      -24.18     24.18 o
  13   0  10        0.12      -23.21     23.21 o
   1   1  10       18.24       38.78     25.15 o
   2   1  10       27.97       13.73     14.05 o
   3   1  10       37.49       38.73     20.21 o
   4   1  10        6.00       35.75     19.69 o
   5   1  10        5.06       -9.41     21.53 o
   6   1  10        0.74       27.43     23.21 o
   7   1  10       74.09       86.52     28.53 o
   8   1  10        0.07       34.82     28.05 o
   9   1  10        0.07        2.90     28.05 o
  10   1  10        1.16        8.00     17.41 o
  11   1  10       31.63       10.34     20.78 o
  12   1  10        2.51      -12.38     15.47 o
  13   1  10        0.16       24.91     16.73 o
   0   2  10        0.20      -22.24     28.05 o
   1   2  10        1.53      -14.18     14.18 o
   2   2  10        1.46       -7.25     19.27 o
   3   2  10       21.76       55.61     19.15 o
   4   2  10        6.78        1.13     21.76 o
   5   2  10       11.01      -13.91     20.48 o
   6   2  10        7.05       30.30     17.89 o
   7   2  10        0.19       13.54     19.69 o
   8   2  10       24.10       55.13     17.88 o
   9   2  10        5.67       16.06     13.03 o
  10   2  10        0.07      -12.97     18.31 o
  11   2  10        1.42      -11.34     14.86 o
   1   3  10        6.07       -5.69      5.80 o
   2   3  10        1.16       -6.59     18.80 o
   3   3  10        0.15        7.25      8.22 o
   4   3  10       12.59       -1.22     13.65 o
   5   3  10        0.38        1.08      5.68 o
   6   3  10       31.54       19.09     23.69 o
   7   3  10        3.06        6.29     15.96 o
   8   3  10        4.11        7.12     14.86 o
 
